# Supplementary material for: Factors associated with mortality of the elderly due to ambulatory care sensitive conditions, between 2008 and 2018, in the Federal District, Brazil
Source: PLoS One. 2022 Aug 5;17(8):e0272650. doi: 10.1371/journal.pone.0272650 (PMC9355228; doi:10.1371/journal.pone.0272650)
Supplement: S1 Data — (CSV) [file pone.0272650.s001.csv]

id	ano_obito	codmunres	numerodo	dtnasc	sexo	fetar3	estciv	esc	dtobito	codmunocor	causabas	esf_cobertura_pp	ab_cobertura_pp	cs_causabas_0e1	grupo_ped	racacor_4cat	ibeu
1	2008	530010	11306275	5081945	M	1	9	9	28012008	530010	I219	5,75	40,46	0	2	4	2
2	2008	530010	11316540	25031935	F	2	3	2	10022008	530010	I219	5,75	40,46	0	2	1	2
3	2008	530010	13409709	24061943	M	1	2	3	30062008	530010	I219	5,75	40,46	0	2	1	2
4	2008	530010	13410283	10081934	M	2	2	4	21082008	530010	I219	5,75	40,46	0	2	1	2
5	2008	530010	13410149	4071922	F	3	1	1	7092008	530010	I219	5,75	40,46	0	2	1	2
6	2008	530010	12018501	5081920	F	3	3	2	25072008	530010	I219	5,75	40,46	0	2	1	2
7	2008	530010	13418513	29031933	F	2	1	3	16092008	530010	I219	5,75	40,46	0	2	1	2
8	2008	530010	10191549	29041942	M	1	4	5	11022008	530010	I219	5,75	40,46	0	1	1	1
9	2008	530010	13418798	3111927	M	3	4	5	28092008	530010	I219	5,75	40,46	0	1	1	1
10	2008	530010	13404841	28061944	M	1	2	5	18112008	530010	I219	5,75	40,46	0	1	1	1
11	2008	530010	11313484	23071930	M	2	2	5	27012008	530010	I219	5,75	40,46	0	1	4	1
12	2008	530010	13405653	26061931	M	2	2	4	20112008	530010	I219	5,75	40,46	0	1	1	1
13	2008	530010	11306575	24031927	M	3	2	5	5022008	530010	I219	5,75	40,46	0	1	1	1
14	2008	530010	12019927	14101925	F	3	1	5	16062008	530010	I219	5,75	40,46	0	1	1	1
15	2008	530010	13409755	3051944	F	1	4	3	16062008	530010	I219	5,75	40,46	0	1	1	1
16	2008	530010	12017499	15031916	M	3	3	3	7042008	530010	I219	5,75	40,46	0	1	1	1
17	2008	530010	11306620	17101942	F	1	1	4	31012008	530010	I219	5,75	40,46	0	1	4	1
18	2008	530010	13409932	25021929	F	2	4	3	23062008	530010	I219	5,75	40,46	0	1	1	1
19	2008	530010	11316509	4041922	F	3	3	4	15032008	530010	I219	5,75	40,46	0	1	1	1
20	2008	530010	11314079	1041934	M	2	2	5	23032008	530010	I219	5,75	40,46	0	1	4	1
21	2008	530010	13409501	13051935	M	2	2	5	16092008	530010	I219	5,75	40,46	0	1	1	1
22	2008	530010	11316364	27041933	M	2	2	5	28012008	530010	I219	5,75	40,46	0	1	1	1
23	2008	530010	11305959	4081933	M	2	2	4	17012008	530010	I219	5,75	40,46	0	1	1	1
24	2008	530010	11306130	2021930	M	2	2	2	5042008	530010	I219	5,75	40,46	0	1	1	1
25	2008	530010	11316205	10011921	M	3	2	4	15042008	530010	I219	5,75	40,46	0	1	1	1
26	2008	530010	11315483	1061945	M	1	4	5	13032008	530010	I219	5,75	40,46	0	1	1	1
27	2008	530010	12019732	22031943	F	1	4	5	4082008	530010	I219	5,75	40,46	0	1	4	1
28	2008	530010	13417251	18081943	F	1	4	5	25112008	530010	I219	5,75	40,46	0	1	1	1
29	2008	530010	11314560	12041939	M	1	4	3	22032008	530010	I219	5,75	40,46	0	1	1	1
30	2008	530010	13416949	21071934	F	2	4	5	23112008	530010	I219	5,75	40,46	0	1	1	1
31	2008	530010	13419079	27091931	F	2	4	5	29102008	530010	I219	5,75	40,46	0	1	1	1
32	2008	530010	13409879	4081928	F	2	3	4	28072008	530010	I219	5,75	40,46	0	1	1	1
33	2008	530010	11316204	26051919	F	3	3	3	12042008	530010	I219	5,75	40,46	0	1	1	1
34	2008	530010	12017428	18071918	M	3	3	9	2072008	530010	I219	5,75	40,46	0	1	1	1
35	2008	530010	10192996	14121914	F	3	3	4	28032008	530010	I219	5,75	40,46	0	1	1	1
36	2008	530010	11306987	26041926	M	3	2	3	20042008	530010	I219	5,75	40,46	0	1	1	1
37	2008	530010	11316195	6121921	M	3	2	9	31012008	530010	I219	5,75	40,46	0	1	1	1
38	2008	530010	13413730	21101931	M	2	4	5	5082008	530010	I219	5,75	40,46	0	1	1	1
39	2008	530010	7548260	20021937	F	2	3	9	16062008	530010	I219	5,75	40,46	0	1	1	1
40	2008	530010	7551400	6101925	M	3	3	5	28072008	530010	I219	5,75	40,46	0	1	1	1
41	2008	530010	13419051	21061924	F	3	3	4	4102008	530010	I219	5,75	40,46	0	1	1	1
42	2008	530010	12019026	17041942	M	1	2	5	26072008	530010	I219	5,75	40,46	0	1	1	1
43	2008	530010	12017979	2081911	M	3	2	5	2062008	530010	I219	5,75	40,46	0	1	1	1
44	2008	530010	13416869	11091927	M	3	3	4	30122008	530010	I219	5,75	40,46	0	1	1	1
45	2008	530010	12019802	9051918	F	3	3	3	9052008	530010	I219	5,75	40,46	0	1	1	1
46	2008	530010	11316865	14081927	M	3	2	4	24012008	530010	I219	5,75	40,46	0	1	1	1
47	2008	530010	3372416	2111940	M	1	1	2	27062008	530010	I219	5,75	40,46	0	1	1	1
48	2008	530010	10192998	4101932	F	2	3	5	16102008	530010	I219	5,75	40,46	0	1	4	1
49	2008	530010	11315208	22081937	M	2	2	4	22062008	530010	I219	5,75	40,46	0	1	1	1
50	2008	530010	13404846	8101933	M	2	2	5	19112008	530010	I219	5,75	40,46	0	1	2	1
51	2008	530010	12019024	15041924	M	3	2	5	15072008	530010	I219	5,75	40,46	0	1	1	1
52	2008	530010	11314545	13051940	M	1	1	3	1032008	530010	I219	5,75	40,46	0	1	4	1
53	2008	530010	12019044	20081926	F	3	1	5	10122008	530010	I219	5,75	40,46	0	1	1	1
54	2008	530010	12018187	17031913	F	3	1	3	30042008	530010	I219	5,75	40,46	0	1	1	1
55	2008	530010	13417299	23041937	F	2	3	3	24122008	530010	I219	5,75	40,46	0	3	4	3
56	2008	530010	11314918	20121932	F	2	3	2	29062008	530010	I219	5,75	40,46	0	3	2	3
57	2008	530010	11314900	13011914	F	3	3	9	7062008	530010	I219	5,75	40,46	0	3	4	3
58	2008	530010	11313819	15021945	F	1	2	2	1032008	530010	I219	5,75	40,46	0	3	4	3
59	2008	530010	13413363	18101945	F	1	2	3	22122008	530010	I219	5,75	40,46	0	3	4	3
60	2008	530010	13418478	30091929	F	2	2	3	18102008	530010	I219	5,75	40,46	0	3	1	3
61	2008	530010	13416952	28031929	M	2	1	4	20122008	530010	I219	5,75	40,46	0	3	1	3
62	2008	530010	13413709	15091919	M	3	1	1	27082008	530010	I219	5,75	40,46	0	3	2	3
63	2008	530010	11315509	1061941	M	1	4	2	16032008	530010	I219	5,75	40,46	0	3	4	3
64	2008	530010	11314916	14071930	F	2	3	2	27062008	530010	I219	5,75	40,46	0	3	4	3
65	2008	530010	13404645	10051927	F	3	3	9	6112008	530010	I219	5,75	40,46	0	3	1	3
66	2008	530010	12017577	28111946	M	1	2	1	22052008	530010	I219	5,75	40,46	0	3	4	3
67	2008	530010	11314878	12071941	M	1	2	3	15032008	530010	I219	5,75	40,46	0	2	4	2
68	2008	530010	13414298	27081934	F	2	2	9	11102008	530010	I219	5,75	40,46	0	2	1	2
69	2008	530010	10191564	5101919	F	3	3	2	19042008	530010	I219	5,75	40,46	0	3	1	4
70	2008	530010	13405544	25021945	M	1	2	9	16102008	530010	I219	5,75	40,46	0	3	4	4
71	2008	530010	12019431	24061941	F	1	2	2	27052008	530010	I219	5,75	40,46	0	3	4	4
72	2008	530010	11314758	4061935	F	2	3	2	25032008	530010	I219	5,75	40,46	0	3	4	4
73	2008	530010	12017764	18071929	F	2	3	1	14042008	530010	I219	5,75	40,46	0	3	4	4
74	2008	530010	13413950	10101938	M	1	2	2	15082008	530010	I219	5,75	40,46	0	3	4	4
75	2008	530010	12019954	9101920	F	3	2	9	18052008	530010	I219	5,75	40,46	0	3	4	4
76	2008	530010	13417383	28081932	F	2	1	1	26122008	530010	I219	5,75	40,46	0	3	1	4
77	2008	530010	13410289	10021933	F	2	3	3	25082008	530010	I219	5,75	40,46	0	3	1	4
78	2008	530010	11306646	15021930	F	2	3	3	29022008	530010	I219	5,75	40,46	0	3	1	4
79	2008	530010	11306859	23011930	F	2	3	1	7042008	530010	I219	5,75	40,46	0	3	1	4
80	2008	530010	13418021	24011924	F	3	3	1	17072008	530010	I219	5,75	40,46	0	3	1	4
81	2008	530010	11317112	1011936	M	2	2	2	14042008	530010	I219	5,75	40,46	0	3	1	4
82	2008	530010	12018842	24051942	M	1	3	3	18062008	530010	I219	5,75	40,46	0	3	4	4
83	2008	530010	12018994	16081947	M	1	1	2	18062008	530010	I219	5,75	40,46	0	3	1	4
84	2008	530010	13414126	15051940	F	1	4	4	27102008	530010	I219	5,75	40,46	0	3	4	4
85	2008	530010	13409834	20051944	F	1	3	1	20072008	530010	I219	5,75	40,46	0	3	1	4
86	2008	530010	12017338	4111940	F	1	2	2	19052008	530010	I219	5,75	40,46	0	3	4	4
87	2008	530010	13418027	25051932	M	2	2	3	20072008	530010	I219	5,75	40,46	0	3	1	4
88	2008	530010	8944504	20011917	F	3	3	1	17022008	530010	I219	5,75	40,46	0	3	4	4
89	2008	530010	13405036	25051934	M	2	2	2	3102008	530010	I219	5,75	40,46	0	3	4	4
90	2008	530010	12017729	22011930	M	2	2	1	1042008	530010	I219	5,75	40,46	0	3	4	4
91	2008	530010	12019453	8031917	M	3	2	2	17062008	530010	I219	5,75	40,46	0	3	4	4
92	2008	530010	13410105	1031948	M	1	1	9	1082008	530010	I219	5,75	40,46	0	3	1	4
93	2008	530010	13405100	9121912	M	3	1	2	5112008	530010	I219	5,75	40,46	0	3	1	4
94	2008	530010	11314494	27031939	F	1	4	4	1062008	530010	I219	5,75	40,46	0	3	1	4
95	2008	530010	12017284	16021933	F	2	4	9	25032008	530010	I219	5,75	40,46	0	3	4	4
96	2008	530010	12020189	12101945	F	1	4	2	15062008	530010	I219	5,75	40,46	0	3	4	4
97	2008	530010	12019176	14011933	F	2	3	2	3072008	530010	I219	5,75	40,46	0	3	1	4
98	2008	530010	11313882	4031947	F	1	1	1	29062008	530010	I219	5,75	40,46	0	3	4	4
99	2008	530010	13414164	12101940	M	1	1	2	3102008	530010	I219	5,75	40,46	0	3	1	4
100	2008	530010	11313353	10051936	F	2	3	1	6012008	530010	I219	5,75	40,46	0	3	4	4
101	2008	530010	12018487	17111928	M	2	2	2	15052008	530010	I219	5,75	40,46	0	3	4	4
102	2008	530010	11314091	25061936	F	2	1	1	1042008	530010	I219	5,75	40,46	0	3	4	4
103	2008	530010	11315666	20121923	F	3	1	1	5052008	530010	I219	5,75	40,46	0	3	1	4
104	2008	530010	11313901	21071927	M	3	2	9	28012008	530010	I219	5,75	40,46	0	3	4	4
105	2008	530010	13413930	6021926	M	3	3	9	7082008	530010	I219	5,75	40,46	0	3	1	4
106	2008	530010	11315011	6051945	M	1	2	2	6032008	530010	I219	5,75	40,46	0	3	4	4
107	2008	530010	13412658	4051927	M	3	2	9	23122008	530010	I219	5,75	40,46	0	3	4	4
108	2008	530010	11313878	27011930	M	2	1	4	25062008	530010	I219	5,75	40,46	0	3	2	4
109	2008	530010	13405017	22041931	F	2	3	2	11102008	530010	I219	5,75	40,46	0	3	1	4
110	2008	530010	13418706	11041924	F	3	3	1	27092008	530010	I219	5,75	40,46	0	3	4	4
111	2008	530010	13412474	19071924	M	3	3	2	25112008	530010	I219	5,75	40,46	0	3	4	4
112	2008	530010	12019485	24091946	F	1	2	3	18082008	530010	I219	5,75	40,46	0	3	4	4
113	2008	530010	12017324	28021938	M	2	2	1	7052008	530010	I219	5,75	40,46	0	3	1	4
114	2008	530010	12019740	14081939	M	1	4	1	11122008	530010	I219	5,75	40,46	0	3	4	4
115	2008	530010	13419290	15051944	F	1	2	1	11092008	530010	I219	5,75	40,46	0	3	4	4
116	2008	530010	12018376	13011940	F	1	2	2	29042008	530010	I219	5,75	40,46	0	3	4	4
117	2008	530010	11311447	1061922	M	3	2	9	9022008	530010	I219	5,75	40,46	0	3	1	4
118	2008	530010	11311446	26061944	M	1	2	4	7012008	530010	I219	5,75	40,46	0	3	1	4
119	2008	530010	13416927	9101937	M	2	2	2	28102008	530010	I219	5,75	40,46	0	2	4	1
120	2008	530010	11315348	16091935	M	2	2	5	2042008	530010	I219	5,75	40,46	0	2	4	1
121	2008	530010	13409731	17071933	M	2	2	4	27072008	530010	I219	5,75	40,46	0	2	1	1
122	2008	530010	13416678	29031945	M	1	1	5	7102008	530010	I219	5,75	40,46	0	2	1	1
123	2008	530010	13419026	4111936	F	2	1	4	18092008	530010	I219	5,75	40,46	0	2	2	1
124	2008	530010	12019512	20021942	M	1	3	3	11092008	530010	I219	5,75	40,46	0	2	1	1
125	2008	530010	13409373	14071925	F	3	3	1	3072008	530010	I219	5,75	40,46	0	2	1	3
126	2008	530010	11317495	3111929	M	2	2	2	15012008	530010	I219	5,75	40,46	0	2	4	3
127	2008	530010	13416996	24021929	F	2	4	1	31102008	530010	I219	5,75	40,46	0	2	4	3
128	2008	530010	12017322	6031915	F	3	3	2	7052008	530010	I219	5,75	40,46	0	2	1	3
129	2008	530010	11315919	6061904	M	3	1	1	18022008	530010	I219	5,75	40,46	0	2	4	3
130	2008	530010	10191556	12071939	M	1	4	2	12032008	530010	I219	5,75	40,46	0	2	1	3
131	2008	530010	11316203	19111939	F	1	4	4	15032008	530010	I219	5,75	40,46	0	2	4	3
132	2008	530010	11314226	31051947	F	1	3	3	16032008	530010	I219	5,75	40,46	0	2	1	3
133	2008	530010	13414765	13121928	F	2	3	3	29062008	530010	I219	5,75	40,46	0	2	4	3
134	2008	530010	7148356	19021939	M	1	2	3	16082008	530010	I219	5,75	40,46	0	2	1	3
135	2008	530010	13405610	9091943	M	1	1	2	24102008	530010	I219	5,75	40,46	0	2	1	3
136	2008	530010	11315324	24051930	F	2	1	2	2042008	530010	I219	5,75	40,46	0	2	1	3
137	2008	530010	11314980	18021929	M	2	2	2	21032008	530010	I219	5,75	40,46	0	2	4	3
138	2008	530010	12020047	29091943	F	1	1	1	29052008	530010	I219	5,75	40,46	0	2	4	3
139	2008	530010	13409312	7031938	F	2	1	3	3102008	530010	I219	5,75	40,46	0	2	4	3
140	2008	530010	13418783	2111924	M	3	2	3	8092008	530010	I219	5,75	40,46	0	2	1	3
141	2008	530010	12020087	12011939	F	1	3	2	3062008	530010	I219	5,75	40,46	0	2	4	3
142	2008	530010	12019231	23061930	M	2	3	2	5052008	530010	I219	5,75	40,46	0	2	4	3
143	2008	530010	13405836	22011945	F	1	2	4	1102008	530010	I219	5,75	40,46	0	2	1	3
144	2008	530010	13405292	20041932	F	2	3	2	7102008	530010	I219	5,75	40,46	0	2	1	3
145	2008	530010	11316607	15011922	M	3	3	5	9022008	530010	I219	5,75	40,46	0	2	1	2
146	2008	530010	13409196	29061915	M	3	3	1	5062008	530010	I219	5,75	40,46	0	2	2	2
147	2008	530010	13413741	1081928	F	3	2	4	1082008	530010	I219	5,75	40,46	0	2	1	2
148	2008	530010	11315661	8101945	M	1	1	2	5052008	530010	I219	5,75	40,46	0	2	4	2
149	2008	530010	11313666	27021928	F	2	1	1	19012008	530010	I219	5,75	40,46	0	2	1	2
150	2008	530010	12017961	13021946	M	1	2	3	18052008	530010	I219	5,75	40,46	0	2	4	2
151	2008	530010	12019720	16101943	M	1	2	9	2072008	530010	I219	5,75	40,46	0	2	1	2
152	2008	530010	12019037	2121941	M	1	2	5	15102008	530010	I219	5,75	40,46	0	2	1	2
153	2008	530010	13405872	30071941	F	1	2	9	2112008	530010	I219	5,75	40,46	0	2	1	2
154	2008	530010	11316371	2021935	F	2	2	4	2022008	530010	I219	5,75	40,46	0	2	1	2
155	2008	530010	12019729	31081933	M	2	2	5	21072008	530010	I219	5,75	40,46	0	2	1	2
156	2008	530010	11317099	9041927	M	3	2	3	3042008	530010	I219	5,75	40,46	0	2	1	2
157	2008	530010	11313715	9071927	F	3	2	1	19042008	530010	I219	5,75	40,46	0	2	1	2
158	2008	530010	12018117	8071913	M	3	2	3	1052008	530010	I219	5,75	40,46	0	2	2	2
159	2008	530010	11316015	29061939	F	1	1	5	10012008	530010	I219	5,75	40,46	0	2	4	2
160	2008	530010	13412075	23071935	F	2	3	1	28112008	530010	I219	5,75	40,46	0	4	2	4
161	2008	530010	13409838	23011944	F	1	2	1	21072008	530010	I219	5,75	40,46	0	4	2	4
162	2008	530010	13413769	29081930	M	2	2	3	27082008	530010	I219	5,75	40,46	0	1	1	2
163	2008	530010	13417272	29091931	M	2	2	5	23122008	530010	I219	5,75	40,46	0	1	1	2
164	2008	530010	12018483	20061926	M	3	3	1	14042008	530010	I219	5,75	40,46	0	1	1	2
165	2008	530010	13405357	25031922	F	3	3	4	13112008	530010	I219	5,75	40,46	0	1	1	2
166	2008	530010	1587301	29051916	F	3	3	3	10122008	530010	I219	5,75	40,46	0	1	1	2
167	2008	530010	13405342	14061923	F	3	4	3	1112008	530010	I219	5,75	40,46	0	1	1	1
168	2008	530010	9535484	21041946	M	1	2	3	25012008	530010	I219	5,75	40,46	0	1	4	1
169	2008	530010	13414306	14111939	M	1	2	5	9112008	530010	I219	5,75	40,46	0	1	4	1
170	2008	530010	11315248	23041934	M	2	2	5	2052008	530010	I219	5,75	40,46	0	1	1	1
171	2008	530010	13417267	6021930	M	2	2	5	25122008	530010	I219	5,75	40,46	0	1	1	1
172	2008	530010	11316199	19111928	F	2	2	9	1022008	530010	I219	5,75	40,46	0	1	1	1
173	2008	530010	13409452	19041937	M	2	1	1	13062008	530010	I219	5,75	40,46	0	1	1	1
174	2008	530010	13418482	21021946	M	1	1	5	12092008	530010	I219	5,75	40,46	0	1	1	1
175	2008	530010	13416780	23051939	M	1	4	4	15112008	530010	I219	5,75	40,46	0	9	4	9
233	2008	530010	11311977	4031938	F	1	3	9	20012008	530010	I219	5,75	40,46	0	2	1	3
234	2008	530010	13418668	29031927	F	3	3	1	26092008	530010	I219	5,75	40,46	0	2	1	3
235	2008	530010	11313562	18081904	F	3	3	3	7022008	530010	I219	5,75	40,46	0	2	5	3
236	2008	530010	7544581	25121944	M	1	4	1	13102008	530010	I219	5,75	40,46	0	4	4	3
237	2008	530010	11314433	12071933	M	2	4	3	4052008	530010	I219	5,75	40,46	0	4	4	3
238	2008	530010	12019915	8031948	M	1	3	3	13092008	530010	I219	5,75	40,46	0	4	4	3
239	2008	530010	11316939	10041935	F	2	3	3	6012008	530010	I219	5,75	40,46	0	4	4	3
240	2008	530010	11314424	26091922	M	3	3	3	25032008	530010	I219	5,75	40,46	0	4	4	3
241	2008	530010	13413559	8101938	M	2	2	1	30102008	530010	I219	5,75	40,46	0	4	4	3
242	2008	530010	8948478	2021932	F	2	3	3	10062008	530010	I219	5,75	40,46	0	1	4	2
243	2008	530010	11317304	15011944	M	1	4	3	2032008	530010	I219	5,75	40,46	0	3	4	4
244	2008	530010	13410210	27061944	F	1	3	4	29082008	530010	I219	5,75	40,46	0	3	4	4
245	2008	530010	11317062	10061944	M	1	2	3	2012008	530010	I219	5,75	40,46	0	3	1	4
246	2008	530010	13413629	16101935	F	2	1	1	21082008	530010	I219	5,75	40,46	0	3	4	4
247	2008	530010	12020098	5021919	M	3	1	1	4062008	530010	I219	5,75	40,46	0	3	4	4
248	2008	530010	12017833	17041946	F	1	4	1	21052008	530010	I219	5,75	40,46	0	3	4	4
249	2008	530010	13419128	16051930	F	2	4	2	6112008	530010	I219	5,75	40,46	0	3	4	4
250	2008	530010	13414810	20061932	F	2	3	2	4072008	530010	I219	5,75	40,46	0	3	2	4
251	2008	530010	11306397	13061923	M	3	3	4	2062008	530010	I219	5,75	40,46	0	3	4	4
252	2008	530010	13409053	13021913	F	3	3	1	1102008	530010	I219	5,75	40,46	0	3	4	4
253	2008	530010	11307109	21091947	M	1	2	2	11012008	530010	I219	5,75	40,46	0	3	2	4
254	2008	530010	13405424	3041948	F	1	2	4	2102008	530010	I219	5,75	40,46	0	3	1	4
255	2008	530010	13418628	7051945	M	1	2	4	7122008	530010	I219	5,75	40,46	0	3	1	4
256	2008	530010	13414392	25031937	M	2	2	2	19102008	530010	I219	5,75	40,46	0	3	4	4
257	2008	530010	11316192	12011925	M	3	2	4	19012008	530010	I219	5,75	40,46	0	3	1	4
258	2008	530010	13413628	24121930	F	2	1	1	20082008	530010	I219	5,75	40,46	0	3	4	4
259	2008	530010	12017850	4061930	M	2	3	2	12062008	530010	I219	5,75	40,46	0	3	4	4
260	2008	530010	13413635	25021948	M	1	2	9	30082008	530010	I219	5,75	40,46	0	3	1	4
261	2008	530010	11314633	30031943	M	1	2	3	2042008	530010	I219	5,75	40,46	0	3	1	4
262	2008	530010	11317267	26111936	M	2	1	1	27032008	530010	I219	5,75	40,46	0	3	4	4
263	2008	530010	13405760	11031929	M	2	4	4	2102008	530010	I219	5,75	40,46	0	4	1	4
264	2008	530010	11314848	31011943	F	1	3	3	18032008	530010	I219	5,75	40,46	0	4	4	4
265	2008	530010	13405441	1071932	F	2	3	3	26092008	530010	I219	5,75	40,46	0	4	1	4
266	2008	530010	13414286	15101939	M	1	2	1	29082008	530010	I219	5,75	40,46	0	4	2	4
267	2008	530010	11314899	20121938	M	1	2	2	7062008	530010	I219	5,75	40,46	0	4	1	4
268	2008	530010	12020033	28101943	F	1	1	4	27052008	530010	I219	5,75	40,46	0	3	4	3
269	2008	530010	12017316	15121939	F	1	1	2	21042008	530010	I219	5,75	40,46	0	3	1	3
270	2008	530010	13413361	4111939	F	1	4	2	22122008	530010	I219	5,75	40,46	0	3	9	3
271	2008	530010	11314842	12061935	M	2	3	2	14032008	530010	I219	5,75	40,46	0	3	2	3
272	2008	530010	12018954	14101938	M	1	2	4	26072008	530010	I219	5,75	40,46	0	3	4	4
273	2008	530010	13405443	22081933	M	2	2	2	28092008	530010	I219	5,75	40,46	0	3	4	4
274	2008	530010	13405048	1061943	M	1	1	2	1112008	530010	I219	5,75	40,46	0	3	1	4
275	2008	530010	13404502	23051937	F	2	4	2	5102008	530010	I219	5,75	40,46	0	3	1	4
276	2008	530010	11313600	9081940	M	1	2	2	26012008	530010	I219	5,75	40,46	0	3	4	4
277	2008	530010	11314850	19031939	M	1	2	2	18032008	530010	I219	5,75	40,46	0	3	4	4
278	2008	530010	12017858	10031939	M	1	2	1	23042008	530010	I219	5,75	40,46	0	3	4	4
279	2008	530010	11317087	10021934	M	2	2	3	6082008	530010	I219	5,75	40,46	0	3	1	4
280	2008	530010	10191491	30041918	F	3	2	1	6012008	530010	I219	5,75	40,46	0	3	1	4
281	2008	530010	11314778	26091946	F	1	1	2	27022008	530010	I219	5,75	40,46	0	3	4	4
282	2008	530010	11314007	4021940	F	1	1	2	12052008	530010	I219	5,75	40,46	0	3	2	4
283	2008	530010	12018919	9101935	F	2	1	2	11062008	530010	I219	5,75	40,46	0	3	1	4
284	2008	530010	11314849	24071924	F	3	1	1	19032008	530010	I219	5,75	40,46	0	3	4	4
285	2008	530010	13414691	12041923	M	3	1	1	31082008	530010	I219	5,75	40,46	0	3	4	4
286	2008	530010	13404523	31031944	F	1	1	2	3112008	530010	I219	5,75	40,46	0	3	4	4
287	2008	530010	11316969	24031937	M	2	1	1	1012008	530010	I219	5,75	40,46	0	3	4	4
288	2008	530010	13414305	27091928	F	3	1	3	9112008	530010	I219	5,75	40,46	0	3	1	4
289	2008	530010	11306699	6081923	F	3	9	9	31012008	530010	I219	5,75	40,46	0	3	4	4
290	2008	530010	11315779	26081925	M	3	3	4	16022008	530010	I219	5,75	40,46	0	3	4	4
291	2008	530010	13405604	12091941	M	1	2	4	22102008	530010	I219	5,75	40,46	0	3	1	4
292	2008	530010	9531739	13081933	F	2	3	2	22082008	530010	I219	5,75	40,46	0	3	1	4
293	2008	530010	13405787	7091933	M	2	3	2	21112008	530010	I219	5,75	40,46	0	3	4	4
294	2008	530010	13410108	1031900	F	3	3	2	9072008	530010	I219	5,75	40,46	0	3	1	4
295	2008	530010	13409848	27011933	F	2	1	1	24072008	530010	I219	5,75	40,46	0	3	1	4
296	2008	530010	11316950	23101943	M	1	3	2	30012008	530010	I219	5,75	40,46	0	3	1	3
297	2008	530010	11309037	9021939	M	1	2	3	9012008	530010	I219	5,75	40,46	0	3	1	3
298	2008	530010	13417661	16111938	M	2	2	5	8122008	530010	I219	5,75	40,46	0	3	1	3
299	2008	530010	13418135	20041928	F	3	1	1	23082008	530010	I219	5,75	40,46	0	3	1	3
300	2008	530010	13405355	7031938	M	2	4	3	13112008	530010	I219	5,75	40,46	0	3	1	1
301	2008	530010	13418602	18051939	F	1	4	3	2102008	530010	I219	5,75	40,46	0	2	1	3
302	2008	530010	13404651	22031942	M	1	2	4	7122008	530010	I219	5,75	40,46	0	2	4	3
303	2008	530010	12019016	15051933	M	2	2	3	21072008	530010	I219	5,75	40,46	0	2	1	3
304	2008	530010	13416584	2081924	M	3	2	3	13102008	530010	I219	5,75	40,46	0	2	4	3
305	2008	530010	12020122	25021935	F	2	1	3	7062008	530010	I219	5,75	40,46	0	2	2	3
306	2008	530010	13418842	5061920	M	3	1	2	27122008	530010	I219	5,75	40,46	0	2	4	3
307	2008	530010	11311581	15031935	F	2	3	1	12062008	530010	I219	5,75	40,46	0	2	4	3
308	2008	530010	12018286	9031922	F	3	3	3	8072008	530010	I219	5,75	40,46	0	2	1	3
309	2008	530010	13418892	17021947	F	1	2	3	10122008	530010	I219	5,75	40,46	0	2	1	3
310	2008	530010	12019795	20061934	M	2	2	5	5062008	530010	I219	5,75	40,46	0	2	1	3
311	2008	530010	11316591	24051930	M	2	2	3	8022008	530010	I219	5,75	40,46	0	2	1	3
312	2008	530010	11306349	31121945	F	1	3	3	19032008	530010	I219	5,75	40,46	0	2	1	3
313	2008	530010	11316946	15081928	F	2	3	2	25012008	530010	I219	5,75	40,46	0	2	2	3
314	2008	530010	13409049	21021932	F	2	2	4	19092008	530010	I219	5,75	40,46	0	2	4	3
315	2008	530010	13404699	24101924	M	3	2	1	2122008	530010	I219	5,75	40,46	0	2	1	3
316	2008	530010	11307119	13091930	F	2	3	2	19032008	530010	I219	5,75	40,46	0	1	1	1
317	2008	530010	13410016	13091928	F	2	3	4	11092008	530010	I219	5,75	40,46	0	1	1	1
318	2008	530010	11316196	15051946	M	1	2	5	1022008	530010	I219	5,75	40,46	0	1	1	1
319	2008	530010	13414290	21041946	F	1	2	5	16092008	530010	I219	5,75	40,46	0	1	1	1
320	2008	530010	13413902	6031948	F	1	2	2	21082008	530010	I219	5,75	40,46	0	2	4	3
321	2008	530010	10191550	30121911	M	3	2	2	22032008	530010	I219	5,75	40,46	0	2	1	3
322	2008	530010	12017298	18071911	M	3	1	1	26042008	530010	I219	5,75	40,46	0	2	4	3
323	2008	530010	13410143	20091936	F	2	2	3	26072008	530010	I219	5,75	40,46	0	2	4	3
324	2008	530010	11305929	12111937	M	2	3	2	11052008	530010	I219	5,75	40,46	0	2	1	3
325	2008	530010	7050128	12091923	M	3	3	2	15022008	530010	I219	5,75	40,46	0	2	1	3
326	2008	530010	11314011	24051918	F	3	3	2	23052008	530010	I219	5,75	40,46	0	2	1	3
327	2008	530010	10191571	30071934	F	2	3	3	3042008	530010	I219	5,75	40,46	0	2	4	3
328	2008	530010	11305512	3061928	M	2	3	4	21012008	530010	I219	5,75	40,46	0	2	1	3
329	2008	530010	10191557	22071921	F	3	3	1	15032008	530010	I219	5,75	40,46	0	2	4	3
330	2008	530010	9532522	20021946	M	1	2	2	19062008	530010	I219	5,75	40,46	0	2	4	3
331	2008	530010	10193947	22101942	M	1	2	4	10032008	530010	I219	5,75	40,46	0	2	4	3
332	2008	530010	13405037	2041943	F	1	2	2	4102008	530010	I219	5,75	40,46	0	2	4	3
333	2008	530010	13413992	11021942	M	1	2	3	27072008	530010	I219	5,75	40,46	0	2	1	3
334	2008	530010	11305523	10051939	M	1	2	3	14022008	530010	I219	5,75	40,46	0	2	4	3
335	2008	530010	12019080	6051940	F	1	2	1	4062008	530010	I219	5,75	40,46	0	2	1	3
336	2008	530010	13414676	27121927	M	3	2	2	30082008	530010	I219	5,75	40,46	0	2	1	3
337	2008	530010	13405889	3051916	F	3	2	9	22112008	530010	I219	5,75	40,46	0	2	1	3
338	2008	530010	13414162	8011914	F	3	1	1	24092008	530010	I219	5,75	40,46	0	2	4	3
339	2008	530010	13418633	21061944	M	1	2	2	23082008	530010	I219	5,75	40,46	0	2	1	3
340	2008	530010	13405525	20111933	M	2	2	1	2102008	530010	I219	5,75	40,46	0	2	4	3
341	2008	530010	11306971	26061930	M	2	2	3	8032008	530010	I219	5,75	40,46	0	2	4	3
342	2008	530010	11309425	1071925	M	3	2	5	21052008	530010	I219	5,75	40,46	0	2	1	3
343	2008	530010	11313430	23101947	M	1	1	9	16012008	530010	I219	5,75	40,46	0	2	4	3
344	2008	530010	13418704	3051924	F	3	4	3	19092008	530010	I219	5,75	40,46	0	2	4	3
345	2008	530010	11315022	3111929	F	2	3	3	11032008	530010	I219	5,75	40,46	0	2	1	3
346	2008	530010	2659540	11051926	F	3	3	9	19052008	530010	I219	5,75	40,46	0	2	1	3
347	2008	530010	11313991	22041941	M	1	2	3	16032008	530010	I219	5,75	40,46	0	2	4	3
348	2008	530010	11309655	2081938	M	2	2	5	30102008	530010	I219	5,75	40,46	0	2	1	3
349	2008	530010	13418702	22121932	F	2	2	4	15092008	530010	I219	5,75	40,46	0	2	1	3
350	2008	530010	10191560	25101929	M	2	2	1	18032008	530010	I219	5,75	40,46	0	2	1	3
351	2008	530010	13418902	10061927	F	3	1	1	13092008	530010	I219	5,75	40,46	0	2	4	3
352	2008	530010	8948786	5011929	M	2	2	5	10062008	530010	I219	5,75	40,46	0	2	1	3
353	2008	530010	10189470	16011918	F	3	1	1	20012008	530010	I219	5,75	40,46	0	2	1	3
354	2008	530010	11315400	1091930	F	2	4	4	11052008	530010	I219	5,75	40,46	0	2	1	3
355	2008	530010	12017783	15081941	M	1	2	2	29042008	530010	I219	5,75	40,46	0	2	4	3
356	2008	530010	11314777	28021940	M	1	2	3	27022008	530010	I219	5,75	40,46	0	2	1	3
357	2008	530010	11306106	15071937	M	2	2	3	15012008	530010	I219	5,75	40,46	0	2	4	3
358	2008	530010	13412506	9041937	F	2	2	3	10122008	530010	I219	5,75	40,46	0	2	1	3
359	2008	530010	11313871	1071931	F	2	2	9	24012008	530010	I219	5,75	40,46	0	2	1	3
360	2008	530010	12019150	25031925	M	3	2	3	20082008	530010	I219	5,75	40,46	0	2	1	3
361	2008	530010	13412647	25111940	F	1	1	1	17122008	530010	I219	5,75	40,46	0	2	2	3
362	2008	530010	13405078	4041937	M	2	4	2	26102008	530010	I219	5,75	40,46	0	2	4	3
363	2008	530010	12018484	19121935	M	2	2	5	16042008	530010	I219	5,75	40,46	0	2	1	3
364	2008	530010	12019480	24091934	F	2	2	2	15072008	530010	I219	5,75	40,46	0	2	4	3
365	2008	530010	11306431	22041928	F	2	2	4	5012008	530010	I219	5,75	40,46	0	2	1	3
366	2008	530010	11306272	10031946	F	1	1	1	18012008	530010	I219	5,75	40,46	0	2	1	3
367	2008	530010	12018823	15121926	F	3	4	5	10102008	530010	J189	5,75	40,46	0	2	1	2
368	2008	530010	13414174	4081930	M	2	3	1	26082008	530010	J189	5,75	40,46	0	2	2	2
369	2008	530010	10190370	5041921	F	3	3	2	8022008	530010	J189	5,75	40,46	0	2	1	2
370	2008	530010	13414022	28031918	F	3	3	3	20082008	530010	J189	5,75	40,46	0	2	1	2
371	2008	530010	13409725	10041937	M	2	2	4	8072008	530010	J189	5,75	40,46	0	2	1	2
372	2008	530010	12017931	24011931	F	2	3	3	27052008	530010	J189	5,75	40,46	0	2	9	2
373	2008	530010	12018002	13091920	F	3	3	4	25052008	530010	J189	5,75	40,46	0	2	1	2
374	2008	530010	10189471	5041924	F	3	3	1	21012008	530010	J189	5,75	40,46	0	1	1	1
375	2008	530010	13419193	11091924	F	3	3	3	8102008	530010	J189	5,75	40,46	0	1	1	1
376	2008	530010	11315285	15061917	F	3	3	3	30102008	530010	J189	5,75	40,46	0	1	1	1
377	2008	530010	12018080	23081931	F	2	2	4	27052008	530010	J189	5,75	40,46	0	1	1	1
378	2008	530010	13405877	29041929	M	2	2	5	5112008	530010	J189	5,75	40,46	0	1	1	1
379	2008	530010	13410157	14111926	F	3	3	3	13112008	530010	J189	5,75	40,46	0	1	1	1
380	2008	530010	11315272	14111917	F	3	3	4	11042008	530010	J189	5,75	40,46	0	1	1	1
381	2008	530010	13417634	6031915	F	3	3	3	27122008	530010	J189	5,75	40,46	0	1	1	1
382	2008	530010	11315199	11101937	F	2	2	5	20052008	530010	J189	5,75	40,46	0	1	1	1
383	2008	530010	13419072	2041926	M	3	2	3	22102008	530010	J189	5,75	40,46	0	1	1	1
384	2008	530010	13418432	18061939	F	1	3	5	14112008	530010	J189	5,75	40,46	0	1	1	1
385	2008	530010	11306617	20061936	F	2	3	4	27012008	530010	J189	5,75	40,46	0	1	1	1
386	2008	530010	13405309	29031932	F	2	3	4	13112008	530010	J189	5,75	40,46	0	1	1	1
387	2008	530010	13414025	1041929	F	2	3	3	26082008	530010	J189	5,75	40,46	0	1	1	1
388	2008	530010	13419184	24031926	F	3	3	3	2102008	530010	J189	5,75	40,46	0	1	1	1
389	2008	530010	11315140	29081920	F	3	3	9	4082008	530010	J189	5,75	40,46	0	1	1	1
390	2008	530010	13417543	27121918	F	3	3	3	21122008	530010	J189	5,75	40,46	0	1	1	1
391	2008	530010	11315053	25101913	F	3	1	1	4042008	530010	J189	5,75	40,46	0	1	1	1
392	2008	530010	13405701	19061936	M	2	2	9	3092008	530010	J189	5,75	40,46	0	1	4	1
393	2008	530010	13414300	22101935	M	2	2	3	13102008	530010	J189	5,75	40,46	0	1	4	1
394	2008	530010	12017944	29071934	M	2	1	9	11042008	530010	J189	5,75	40,46	0	1	2	1
395	2008	530010	13410269	25111929	F	2	4	3	9082008	530010	J189	5,75	40,46	0	1	1	1
396	2008	530010	13409876	10041926	F	3	3	9	25072008	530010	J189	5,75	40,46	0	1	1	1
397	2008	530010	11315202	22091924	M	3	3	5	24052008	530010	J189	5,75	40,46	0	1	1	1
398	2008	530010	13412428	4061925	F	3	3	5	17112008	530010	J189	5,75	40,46	0	1	1	1
399	2008	530010	13405855	16081919	F	3	3	5	6112008	530010	J189	5,75	40,46	0	1	1	1
400	2008	530010	11315197	12011916	F	3	3	4	14052008	530010	J189	5,75	40,46	0	1	1	1
401	2008	530010	11315200	7081909	F	3	3	3	21052008	530010	J189	5,75	40,46	0	1	1	1
402	2008	530010	13409020	13041924	F	3	2	3	21072008	530010	J189	5,75	40,46	0	1	1	1
403	2008	530010	13409943	15121907	M	3	2	3	24072008	530010	J189	5,75	40,46	0	1	1	1
404	2008	530010	11316854	6051903	F	3	1	5	21012008	530010	J189	5,75	40,46	0	1	1	1
405	2008	530010	13417530	31011923	F	3	3	3	19112008	530010	J189	5,75	40,46	0	1	1	1
406	2008	530010	13417922	11081919	F	3	3	3	6122008	530010	J189	5,75	40,46	0	1	1	1
407	2008	530010	13417545	8081916	F	3	3	4	24122008	530010	J189	5,75	40,46	0	1	1	1
408	2008	530010	11315333	4091930	F	2	2	3	22042008	530010	J189	5,75	40,46	0	1	1	1
409	2008	530010	12018833	16051930	F	2	1	5	9112008	530010	J189	5,75	40,46	0	1	1	1
410	2008	530010	11315325	31051925	F	3	1	3	4042008	530010	J189	5,75	40,46	0	1	1	1
411	2008	530010	11306857	6111912	M	3	3	5	11032008	530010	J189	5,75	40,46	0	1	1	1
412	2008	530010	13417625	20061922	F	3	2	2	5122008	530010	J189	5,75	40,46	0	1	1	1
413	2008	530010	13405868	12121946	F	1	1	4	17102008	530010	J189	5,75	40,46	0	1	4	1
414	2008	530010	11315251	9031921	F	3	3	4	6032008	530010	J189	5,75	40,46	0	1	1	1
415	2008	530010	12018021	25081919	F	3	3	5	2072008	530010	J189	5,75	40,46	0	1	1	1
416	2008	530010	11306133	10061936	M	2	2	4	7012008	530010	J189	5,75	40,46	0	1	5	1
417	2008	530010	11314069	11071922	F	3	2	5	16032008	530010	J189	5,75	40,46	0	1	1	1
418	2008	530010	11314868	10101944	M	1	2	2	2032008	530010	J189	5,75	40,46	0	3	4	3
419	2008	530010	11306427	19111910	F	3	3	2	15042008	530010	J189	5,75	40,46	0	3	1	3
420	2008	530010	13418827	11031925	M	3	3	1	22092008	530010	J189	5,75	40,46	0	3	2	3
421	2008	530010	11309642	10051927	M	3	3	1	18102008	530010	J189	5,75	40,46	0	3	1	3
422	2008	530010	13418738	8031927	F	3	3	2	11092008	530010	J189	5,75	40,46	0	2	1	2
423	2008	530010	12019359	10051924	F	3	3	1	25062008	530010	J189	5,75	40,46	0	2	1	2
424	2008	530010	12019031	20071941	F	1	4	9	21082008	530010	J189	5,75	40,46	0	3	4	4
425	2008	530010	11311464	16061916	F	3	3	3	13012008	530010	J189	5,75	40,46	0	3	4	4
426	2008	530010	13412639	23101932	M	2	2	2	9122008	530010	J189	5,75	40,46	0	3	1	4
427	2008	530010	11315926	15121939	F	1	1	2	19022008	530010	J189	5,75	40,46	0	3	1	4
428	2008	530010	11317081	6121945	F	1	2	5	11052008	530010	J189	5,75	40,46	0	3	1	4
429	2008	530010	11315595	20051930	M	2	1	1	27042008	530010	J189	5,75	40,46	0	3	4	4
430	2008	530010	12019195	17101915	M	3	1	1	4082008	530010	J189	5,75	40,46	0	3	4	4
431	2008	530010	12017753	28111911	F	3	3	1	14072008	530010	J189	5,75	40,46	0	3	1	4
432	2008	530010	11306770	22081939	F	1	2	2	20012008	530010	J189	5,75	40,46	0	3	2	4
433	2008	530010	12017741	19051937	M	2	2	3	17042008	530010	J189	5,75	40,46	0	3	2	4
434	2008	530010	12019194	5121927	M	3	2	2	2082008	530010	J189	5,75	40,46	0	3	1	4
435	2008	530010	11315995	7041926	F	3	2	1	31032008	530010	J189	5,75	40,46	0	3	4	4
436	2008	530010	11309421	5111922	M	3	2	2	4042008	530010	J189	5,75	40,46	0	3	4	4
437	2008	530010	12019114	20091927	M	3	3	1	5062008	530010	J189	5,75	40,46	0	3	1	4
438	2008	530010	12018711	11081923	M	3	3	4	11052008	530010	J189	5,75	40,46	0	3	4	4
439	2008	530010	13414205	2041944	M	1	1	2	23082008	530010	J189	5,75	40,46	0	3	4	4
440	2008	530010	11309104	14091944	M	1	4	1	25082008	530010	J189	5,75	40,46	0	3	1	4
441	2008	530010	13405491	6091908	F	3	3	1	15092008	530010	J189	5,75	40,46	0	3	1	4
442	2008	530010	11306756	19041945	F	1	2	1	26012008	530010	J189	5,75	40,46	0	3	4	4
443	2008	530010	11316945	11021940	M	1	2	2	18012008	530010	J189	5,75	40,46	0	3	4	4
444	2008	530010	11305947	11031931	M	2	3	3	10062008	530010	J189	5,75	40,46	0	3	4	4
445	2008	530010	13413921	14101917	F	3	3	2	2082008	530010	J189	5,75	40,46	0	3	1	4
446	2008	530010	11317253	13051915	F	3	3	2	20032008	530010	J189	5,75	40,46	0	3	1	4
447	2008	530010	13412803	28111946	M	1	1	1	27122008	530010	J189	5,75	40,46	0	3	4	4
448	2008	530010	11314718	12051915	F	3	3	4	26102008	530010	J189	5,75	40,46	0	3	1	4
449	2008	530010	13405066	13091913	F	3	3	2	19102008	530010	J189	5,75	40,46	0	3	1	4
450	2008	530010	11306755	13011912	F	3	3	1	26012008	530010	J189	5,75	40,46	0	3	1	4
451	2008	530010	13413932	27011927	M	3	2	1	31072008	530010	J189	5,75	40,46	0	3	2	4
452	2008	530010	12019188	1011933	F	2	1	9	25072008	530010	J189	5,75	40,46	0	3	2	4
453	2008	530010	11309417	18041928	M	2	2	1	23032008	530010	J189	5,75	40,46	0	3	1	4
454	2008	530010	13414530	20071930	M	2	1	1	3082008	530010	J189	5,75	40,46	0	3	4	4
455	2008	530010	13413278	30071928	M	3	4	3	29122008	530010	J189	5,75	40,46	0	3	4	4
456	2008	530010	11306438	9121941	F	1	2	2	25012008	530010	J189	5,75	40,46	0	3	4	4
457	2008	530010	11305944	28011928	F	3	2	1	7062008	530010	J189	5,75	40,46	0	3	4	4
458	2008	530010	10190966	6121946	F	1	1	2	14012008	530010	J189	5,75	40,46	0	3	4	4
459	2008	530010	12019189	8021931	F	2	3	1	26072008	530010	J189	5,75	40,46	0	3	4	4
460	2008	530010	12017760	6091931	F	2	2	4	20042008	530010	J189	5,75	40,46	0	3	1	4
461	2008	530010	13417399	26061928	M	3	2	2	10122008	530010	J189	5,75	40,46	0	3	1	4
462	2008	530010	12018712	10051925	F	3	3	9	11052008	530010	J189	5,75	40,46	0	3	4	4
463	2008	530010	11306762	5121912	F	3	3	1	5012008	530010	J189	5,75	40,46	0	3	4	4
464	2008	530010	13413841	30121932	F	2	3	3	9102008	530010	J189	5,75	40,46	0	2	4	1
465	2008	530010	11306973	1031931	F	2	3	4	2052008	530010	J189	5,75	40,46	0	2	2	1
466	2008	530010	11316929	14091925	F	3	3	1	11012008	530010	J189	5,75	40,46	0	2	4	1
467	2008	530010	11311206	12061940	F	1	2	5	29072008	530010	J189	5,75	40,46	0	2	1	1
468	2008	530010	12018767	26061926	M	3	2	9	14062008	530010	J189	5,75	40,46	0	2	4	1
469	2008	530010	13409847	10011928	M	3	4	1	22072008	530010	J189	5,75	40,46	0	2	1	3
470	2008	530010	12017654	5021919	F	3	3	3	2092008	530010	J189	5,75	40,46	0	2	1	3
471	2008	530010	13418195	22081903	F	3	3	1	21082008	530010	J189	5,75	40,46	0	2	1	3
472	2008	530010	13405785	11121917	M	3	1	1	19112008	530010	J189	5,75	40,46	0	2	4	3
473	2008	530010	13412631	21041925	F	3	3	2	9122008	530010	J189	5,75	40,46	0	2	1	3
474	2008	530010	13409792	4051922	F	3	3	4	2072008	530010	J189	5,75	40,46	0	2	1	3
475	2008	530010	13409928	12061945	F	1	2	3	16102008	530010	J189	5,75	40,46	0	2	1	3
476	2008	530010	13414753	12011933	F	2	1	1	28062008	530010	J189	5,75	40,46	0	2	4	3
477	2008	530010	13416937	17031926	F	3	1	1	8112008	530010	J189	5,75	40,46	0	2	2	3
478	2008	530010	12017692	19031911	F	3	1	1	8042008	530010	J189	5,75	40,46	0	2	1	3
479	2008	530010	13409322	27111934	M	2	3	2	30052008	530010	J189	5,75	40,46	0	2	4	3
480	2008	530010	13418222	4051924	F	3	3	1	9092008	530010	J189	5,75	40,46	0	2	1	3
481	2008	530010	11306858	24121918	F	3	3	9	23032008	530010	J189	5,75	40,46	0	2	1	3
482	2008	530010	12018011	14091941	F	1	4	3	21062008	530010	J189	5,75	40,46	0	2	1	2
483	2008	530010	13410249	1041923	F	3	3	4	31072008	530010	J189	5,75	40,46	0	2	1	2
484	2008	530010	11314303	5081920	F	3	3	3	29022008	530010	J189	5,75	40,46	0	2	1	2
485	2008	530010	13413712	27071921	M	3	2	2	27072008	530010	J189	5,75	40,46	0	2	1	2
486	2008	530010	13414127	22041914	F	3	3	3	28102008	530010	J189	5,75	40,46	0	2	1	2
487	2008	530010	13410266	24031925	M	3	2	3	4082008	530010	J189	5,75	40,46	0	2	4	2
488	2008	530010	13418312	20011922	M	3	2	3	22112008	530010	J189	5,75	40,46	0	2	1	2
489	2008	530010	12017955	28011931	F	2	1	4	13052008	530010	J189	5,75	40,46	0	2	1	2
490	2008	530010	12019827	17111938	M	1	2	4	9072008	530010	J189	5,75	40,46	0	2	1	2
491	2008	530010	12018849	19051917	F	3	1	2	29072008	530010	J189	5,75	40,46	0	2	2	2
492	2008	530010	13413794	12071922	F	3	3	2	17082008	530010	J189	5,75	40,46	0	2	1	2
493	2008	530010	11309459	5011929	M	2	2	9	24012008	530010	J189	5,75	40,46	0	4	1	4
494	2008	530010	13416857	29081939	M	1	4	4	14112008	530010	J189	5,75	40,46	0	1	1	2
495	2008	530010	13417631	23051922	M	3	4	4	23122008	530010	J189	5,75	40,46	0	1	1	2
496	2008	530010	12018996	6081919	M	3	3	3	20062008	530010	J189	5,75	40,46	0	1	1	2
497	2008	530010	12017991	25061927	M	3	2	1	5062008	530010	J189	5,75	40,46	0	1	1	2
498	2008	530010	13416895	1111923	M	3	2	5	13112008	530010	J189	5,75	40,46	0	1	1	2
499	2008	530010	13405998	5021923	F	3	1	3	7112008	530010	J189	5,75	40,46	0	1	1	2
500	2008	530010	13413747	11051920	F	3	1	4	3082008	530010	J189	5,75	40,46	0	1	1	2
501	2008	530010	13417660	5071923	F	3	3	3	6122008	530010	J189	5,75	40,46	0	1	1	1
502	2008	530010	8947160	3041917	F	3	1	2	5062008	530010	J189	5,75	40,46	0	1	2	1
541	2008	530010	11317412	20121926	F	3	3	9	5012008	530010	J189	5,75	40,46	0	2	1	3
542	2008	530010	13418063	12121919	F	3	3	4	17082008	530010	J189	5,75	40,46	0	2	1	3
543	2008	530010	11305945	10081916	F	3	3	1	7062008	530010	J189	5,75	40,46	0	2	1	3
544	2008	530010	11316200	23051919	M	3	2	4	5022008	530010	J189	5,75	40,46	0	2	1	3
545	2008	530010	13413515	14121933	F	2	1	1	10112008	530010	J189	5,75	40,46	0	2	2	3
546	2008	530010	11306983	14011927	M	3	1	5	22062008	530010	J189	5,75	40,46	0	2	1	3
547	2008	530010	12018739	2011920	M	3	3	4	15052008	530010	J189	5,75	40,46	0	4	1	3
548	2008	530010	13413758	17011916	F	3	3	9	7082008	530010	J189	5,75	40,46	0	4	1	3
549	2008	530010	13409940	12071913	F	3	3	9	15072008	530010	J189	5,75	40,46	0	4	1	3
550	2008	530010	13404668	16101946	M	1	2	5	25122008	530010	J189	5,75	40,46	0	4	4	3
551	2008	530010	11314425	16041930	M	2	2	1	27032008	530010	J189	5,75	40,46	0	4	4	3
552	2008	530010	12019916	24071927	F	3	2	3	15092008	530010	J189	5,75	40,46	0	4	1	3
553	2008	530010	12019917	7081921	M	3	2	2	17092008	530010	J189	5,75	40,46	0	4	1	3
554	2008	530010	8944762	1011930	M	2	1	9	3062008	530010	J189	5,75	40,46	0	1	1	2
555	2008	530010	13410153	13041924	F	3	3	2	30092008	530010	J189	5,75	40,46	0	1	4	2
556	2008	530010	12017842	30111923	F	3	4	2	30052008	530010	J189	5,75	40,46	0	3	4	4
557	2008	530010	13416831	18061935	F	2	3	1	16102008	530010	J189	5,75	40,46	0	3	1	4
558	2008	530010	13418455	8101935	M	2	3	9	20102008	530010	J189	5,75	40,46	0	3	1	4
559	2008	530010	12018110	4111915	F	3	3	2	26042008	530010	J189	5,75	40,46	0	3	4	4
560	2008	530010	13417792	4101937	M	2	2	1	10122008	530010	J189	5,75	40,46	0	3	4	4
561	2008	530010	13414865	5121930	M	2	3	1	11072008	530010	J189	5,75	40,46	0	3	4	4
562	2008	530010	13414273	15101924	F	3	3	1	14092008	530010	J189	5,75	40,46	0	3	1	4
563	2008	530010	11306109	25081918	F	3	3	2	17012008	530010	J189	5,75	40,46	0	3	1	4
564	2008	530010	13405336	14061911	F	3	3	1	20112008	530010	J189	5,75	40,46	0	3	4	4
565	2008	530010	11310816	10041910	F	3	3	1	8052008	530010	J189	5,75	40,46	0	3	4	4
566	2008	530010	11316575	14121930	M	2	2	1	11062008	530010	J189	5,75	40,46	0	3	2	4
567	2008	530010	13416947	12011939	M	1	4	3	22112008	530010	J189	5,75	40,46	0	3	1	4
568	2008	530010	13418341	25091929	F	2	4	4	28102008	530010	J189	5,75	40,46	0	3	1	4
569	2008	530010	13413663	23031919	F	3	3	2	18072008	530010	J189	5,75	40,46	0	3	4	4
570	2008	530010	12017839	30121904	F	3	1	1	26052008	530010	J189	5,75	40,46	0	3	4	4
571	2008	530010	13413624	28091913	F	3	3	4	16082008	530010	J189	5,75	40,46	0	3	1	4
572	2008	530010	12018419	16111920	M	3	3	1	9072008	530010	J189	5,75	40,46	0	3	2	4
573	2008	530010	11317378	8051906	F	3	3	2	17012008	530010	J189	5,75	40,46	0	3	1	4
574	2008	530010	13419235	10031930	F	2	3	1	5092008	530010	J189	5,75	40,46	0	4	4	4
575	2008	530010	13404530	3031924	F	3	3	2	10112008	530010	J189	5,75	40,46	0	4	1	4
576	2008	530010	13417455	20031936	M	2	2	2	16112008	530010	J189	5,75	40,46	0	4	2	4
577	2008	530010	13418399	27051912	F	3	1	3	22082008	530010	J189	5,75	40,46	0	4	1	4
578	2008	530010	13405431	25041919	F	3	3	2	12092008	530010	J189	5,75	40,46	0	4	1	4
579	2008	530010	11309427	25041930	M	2	2	1	27052008	530010	J189	5,75	40,46	0	4	4	4
580	2008	530010	11312396	29011930	M	2	2	2	24082008	530010	J189	5,75	40,46	0	4	4	4
581	2008	530010	13405498	22021922	M	3	2	2	16092008	530010	J189	5,75	40,46	0	4	1	4
582	2008	530010	13414857	3101917	F	3	1	4	10072008	530010	J189	5,75	40,46	0	4	4	4
583	2008	530010	11309117	25121914	F	3	3	2	20092008	530010	J189	5,75	40,46	0	3	1	3
584	2008	530010	11306129	14031923	M	3	4	2	4042008	530010	J189	5,75	40,46	0	3	1	4
585	2008	530010	11316979	15031927	F	3	3	1	17012008	530010	J189	5,75	40,46	0	3	2	4
586	2008	530010	13414694	13121921	F	3	3	2	31082008	530010	J189	5,75	40,46	0	3	4	4
587	2008	530010	12017852	3021921	F	3	3	1	10042008	530010	J189	5,75	40,46	0	3	1	4
588	2008	530010	13417622	18021946	M	1	2	9	3122008	530010	J189	5,75	40,46	0	3	1	4
589	2008	530010	13417462	20061922	F	3	2	9	8112008	530010	J189	5,75	40,46	0	3	2	4
590	2008	530010	11314832	4071945	M	1	1	9	15092008	530010	J189	5,75	40,46	0	3	4	4
591	2008	530010	13418270	9081932	F	2	1	2	29092008	530010	J189	5,75	40,46	0	3	4	4
592	2008	530010	11306078	6021939	F	1	3	1	6022008	530010	J189	5,75	40,46	0	3	2	4
593	2008	530010	10189473	8081922	M	3	3	3	26022008	530010	J189	5,75	40,46	0	3	1	4
594	2008	530010	13405576	5021932	F	2	2	1	25102008	530010	J189	5,75	40,46	0	3	2	4
595	2008	530010	11313604	8071928	M	2	2	1	19012008	530010	J189	5,75	40,46	0	3	1	4
596	2008	530010	11306544	26011928	M	3	2	2	16022008	530010	J189	5,75	40,46	0	3	2	4
597	2008	530010	11313618	15121930	M	2	2	3	28012008	530010	J189	5,75	40,46	0	3	4	4
598	2008	530010	13417476	15111914	M	3	1	2	24112008	530010	J189	5,75	40,46	0	3	9	4
599	2008	530010	13410046	31081939	F	1	9	9	30092008	530010	J189	5,75	40,46	0	3	2	4
600	2008	530010	8939736	25121932	F	2	3	1	27012008	530010	J189	5,75	40,46	0	3	1	4
601	2008	530010	13417901	12041928	F	3	3	3	22122008	530010	J189	5,75	40,46	0	3	4	4
602	2008	530010	12017941	9101937	M	2	2	4	2042008	530010	J189	5,75	40,46	0	3	1	4
603	2008	530010	13410156	26111930	F	2	2	2	30102008	530010	J189	5,75	40,46	0	3	1	4
604	2008	530010	13418686	25081935	F	2	1	2	13112008	530010	J189	5,75	40,46	0	3	1	4
605	2008	530010	13409608	7081919	F	3	1	2	24062008	530010	J189	5,75	40,46	0	3	1	4
606	2008	530010	11306332	8081931	F	2	3	2	26012008	530010	J189	5,75	40,46	0	3	1	4
607	2008	530010	11315349	20021930	F	2	3	1	3042008	530010	J189	5,75	40,46	0	3	4	4
608	2008	530010	12017273	26041941	M	1	2	2	2042008	530010	J189	5,75	40,46	0	3	4	4
609	2008	530010	13418364	24061940	M	1	2	4	18082008	530010	J189	5,75	40,46	0	3	1	4
610	2008	530010	12017532	1111922	F	3	1	3	2052008	530010	J189	5,75	40,46	0	3	1	4
611	2008	530010	11313643	8121914	F	3	1	1	2022008	530010	J189	5,75	40,46	0	3	1	4
612	2008	530010	11315771	8081927	M	3	4	1	15022008	530010	J189	5,75	40,46	0	3	1	3
613	2008	530010	13409293	15121944	M	1	2	1	30062008	530010	J189	5,75	40,46	0	3	2	3
614	2008	530010	13414760	25121927	M	3	2	1	28062008	530010	J189	5,75	40,46	0	3	4	3
615	2008	530010	12017937	23071932	F	2	1	1	19052008	530010	J189	5,75	40,46	0	3	4	3
616	2008	530010	13414542	22101922	M	3	1	2	5082008	530010	J189	5,75	40,46	0	3	4	3
617	2008	530010	13413833	6041925	F	3	3	1	12092008	530010	J189	5,75	40,46	0	2	4	3
618	2008	530010	12018102	25011920	F	3	3	3	15042008	530010	J189	5,75	40,46	0	2	1	3
619	2008	530010	11317214	23031918	F	3	3	1	21022008	530010	J189	5,75	40,46	0	2	1	3
620	2008	530010	11306143	28101914	M	3	3	2	9042008	530010	J189	5,75	40,46	0	2	1	3
621	2008	530010	11315701	14011933	F	2	1	2	8022008	530010	J189	5,75	40,46	0	2	1	3
622	2008	530010	11306316	25101923	F	3	1	1	7012008	530010	J189	5,75	40,46	0	2	2	3
623	2008	530010	11311584	7061923	F	3	1	1	14062008	530010	J189	5,75	40,46	0	2	4	3
624	2008	530010	13404705	24031942	F	1	4	2	3112008	530010	J189	5,75	40,46	0	2	4	3
625	2008	530010	13409082	7031926	F	3	3	1	27082008	530010	J189	5,75	40,46	0	2	4	3
626	2008	530010	13413526	21031921	F	3	3	1	1102008	530010	J189	5,75	40,46	0	2	4	3
627	2008	530010	11306398	17091917	F	3	3	1	2062008	530010	J189	5,75	40,46	0	2	4	3
628	2008	530010	13416838	23121914	F	3	3	3	23102008	530010	J189	5,75	40,46	0	2	1	3
629	2008	530010	12018292	24031926	M	3	2	2	13072008	530010	J189	5,75	40,46	0	2	1	3
630	2008	530010	13417895	5041940	M	1	1	3	17122008	530010	J189	5,75	40,46	0	2	1	3
631	2008	530010	11311563	16041931	F	2	3	1	22042008	530010	J189	5,75	40,46	0	2	4	3
632	2008	530010	11306342	5051904	F	3	3	1	12032008	530010	J189	5,75	40,46	0	2	4	3
633	2008	530010	13418572	29041938	F	2	2	1	11112008	530010	J189	5,75	40,46	0	2	4	3
634	2008	530010	11311562	10041909	M	3	1	1	22042008	530010	J189	5,75	40,46	0	2	1	3
635	2008	530010	12018993	12011924	F	3	3	4	18062008	530010	J189	5,75	40,46	0	2	1	3
636	2008	530010	13410222	26041917	F	3	3	3	11092008	530010	J189	5,75	40,46	0	1	1	1
637	2008	530010	13409776	28011924	F	3	3	4	28072008	530010	J189	5,75	40,46	0	1	1	1
638	2008	530010	12018017	28041927	M	3	2	5	30062008	530010	J189	5,75	40,46	0	2	1	3
639	2008	530010	13414659	23061923	F	3	1	2	27082008	530010	J189	5,75	40,46	0	2	4	3
640	2008	530010	10190375	2111922	F	3	3	5	20022008	530010	J189	5,75	40,46	0	2	1	3
641	2008	530010	12019073	11111920	M	3	3	2	24052008	530010	J189	5,75	40,46	0	2	1	3
642	2008	530010	11306524		F	3	9	2	2082008	530010	J189	5,75	40,46	0	2	1	3
643	2008	530010	13418634	14071944	F	1	3	4	8092008	530010	J189	5,75	40,46	0	2	1	3
644	2008	530010	11309647	21091928	M	3	3	9	16102008	530010	J189	5,75	40,46	0	2	1	3
645	2008	530010	11309113	13051915	F	3	3	1	11092008	530010	J189	5,75	40,46	0	2	1	3
646	2008	530010	13417619	24121936	M	2	2	4	25112008	530010	J189	5,75	40,46	0	2	1	3
647	2008	530010	13405097	23051930	M	2	2	3	3112008	530010	J189	5,75	40,46	0	2	4	3
648	2008	530010	13414581	21051927	M	3	2	2	20082008	530010	J189	5,75	40,46	0	2	4	3
649	2008	530010	8942109	30121930	F	2	3	2	17052008	530010	J189	5,75	40,46	0	2	4	3
650	2008	530010	11313992	4091919	F	3	3	1	25032008	530010	J189	5,75	40,46	0	2	1	3
651	2008	530010	11308798	21061927	M	3	2	3	28012008	530010	J189	5,75	40,46	0	2	4	3
652	2008	530010	11315832	25071935	F	2	1	1	24022008	530010	J189	5,75	40,46	0	2	4	3
653	2008	530010	11306142	15071927	F	3	3	9	7042008	530010	J189	5,75	40,46	0	2	1	3
654	2008	530010	13419194	5031920	F	3	3	3	9102008	530010	J189	5,75	40,46	0	2	1	3
655	2008	530010	8942099	3021918	F	3	3	2	31012008	530010	J189	5,75	40,46	0	2	1	3
656	2008	530010	11310410	18031919	F	3	3	2	18122008	530010	J189	5,75	40,46	0	2	1	3
657	2008	530010	12018758	6051918	F	3	3	3	14052008	530010	J189	5,75	40,46	0	2	1	3
658	2008	530010	13405440	22061936	F	2	1	4	25092008	530010	J189	5,75	40,46	0	2	1	3
659	2008	530010	11315364	16081927	M	3	3	3	19042008	530010	J189	5,75	40,46	0	2	1	3
660	2008	530010	11313494	10111945	F	1	4	4	28012008	530010	J189	5,75	40,46	0	2	1	3
661	2008	530010	11309663	11091927	F	3	3	3	10112008	530010	J189	5,75	40,46	0	2	1	3
662	2008	530010	12018494	12021922	F	3	3	2	21062008	530010	J189	5,75	40,46	0	2	1	3
663	2008	530010	12019193	30111917	F	3	3	2	2082008	530010	J189	5,75	40,46	0	2	1	3
664	2008	530010	11313986	15071931	M	2	2	2	22032008	530010	J189	5,75	40,46	0	2	2	3
665	2008	530010	13416950	22091948	M	1	2	3	26112008	530010	J189	5,75	40,46	0	2	4	3
666	2008	530010	12017781	16011920	F	3	1	1	7052008	530010	J189	5,75	40,46	0	2	2	3
667	2008	530010	13410115	12031927	M	3	1	1	21082008	530010	J189	5,75	40,46	0	4	2	3
668	2008	530010	11309108	14071920	M	3	2	2	7112008	530010	J189	5,75	40,46	0	2	1	3
669	2008	530010	11313947	16071942	M	1	4	5	6032008	530010	I64	5,75	40,46	1	2	4	2
670	2008	530010	11313928	4041923	M	3	3	1	21022008	530010	I64	5,75	40,46	1	2	4	2
671	2008	530010	12018507	3121911	F	3	3	5	26092008	530010	I64	5,75	40,46	1	2	1	2
672	2008	530010	13409837	29051940	M	1	2	1	20072008	530010	I64	5,75	40,46	1	2	2	2
673	2008	530010	13410490	7121907	F	3	3	9	4092008	530010	I64	5,75	40,46	1	2	1	2
674	2008	530010	11315041	28081920	F	3	3	3	21032008	530010	I64	5,75	40,46	1	1	4	1
675	2008	530010	13405974	14081939	F	1	3	4	7102008	530010	I64	5,75	40,46	1	1	4	1
676	2008	530010	12018988	6121936	F	2	1	1	12062008	530010	I64	5,75	40,46	1	1	4	1
677	2008	530010	13419178	15081933	M	2	4	5	27092008	530010	I64	5,75	40,46	1	1	1	1
678	2008	530010	13409556	15061913	F	3	3	3	11072008	530010	I64	5,75	40,46	1	1	1	1
679	2008	530010	13405706	10091943	M	1	1	5	8092008	530010	I64	5,75	40,46	1	1	1	1
680	2008	530010	11314061	12031926	F	3	3	3	8032008	530010	I64	5,75	40,46	1	1	4	1
681	2008	530010	11313967	6121926	F	3	3	2	12062008	530010	I64	5,75	40,46	1	1	1	1
682	2008	530010	11315360	5011918	F	3	3	3	15042008	530010	I64	5,75	40,46	1	1	1	1
683	2008	530010	11306311	1061941	M	1	2	5	4012008	530010	I64	5,75	40,46	1	1	1	1
684	2008	530010	12019030	16051922	M	3	2	5	1082008	530010	I64	5,75	40,46	1	1	1	1
685	2008	530010	11315371	29091915	M	3	2	3	24042008	530010	I64	5,75	40,46	1	1	1	1
686	2008	530010	13405724	6111930	F	2	1	2	14092008	530010	I64	5,75	40,46	1	1	1	1
687	2008	530010	13419045	1091917	M	3	1	4	2102008	530010	I64	5,75	40,46	1	1	1	1
688	2008	530010	11316802	6011922	M	3	4	4	21012008	530010	I64	5,75	40,46	1	1	1	1
689	2008	530010	13410228	15111925	M	3	2	4	21102008	530010	I64	5,75	40,46	1	1	1	1
690	2008	530010	11314510	1031937	F	2	1	1	1052008	530010	I64	5,75	40,46	1	1	4	1
691	2008	530010	11306295	12121923	M	3	3	5	21022008	530010	I64	5,75	40,46	1	1	1	1
692	2008	530010	12018051	30011912	M	3	3	3	21042008	530010	I64	5,75	40,46	1	1	1	1
693	2008	530010	12018810	9021929	M	2	2	5	16092008	530010	I64	5,75	40,46	1	1	1	1
694	2008	530010	8948498	23011924	F	3	3	5	1122008	530010	I64	5,75	40,46	1	1	1	1
695	2008	530010	12019362	22051920	F	3	3	2	27062008	530010	I64	5,75	40,46	1	1	1	1
696	2008	530010	13417521	19071938	M	2	2	5	15112008	530010	I64	5,75	40,46	1	1	1	1
697	2008	530010	11314315	5021927	M	3	2	5	25032008	530010	I64	5,75	40,46	1	1	1	1
698	2008	530010	12017571	12111927	M	3	4	2	12052008	530010	I64	5,75	40,46	1	3	1	3
699	2008	530010	13404957	23081934	M	2	3	2	27112008	530010	I64	5,75	40,46	1	3	1	3
700	2008	530010	13413700	1091931	F	2	3	2	1082008	530010	I64	5,75	40,46	1	3	1	3
701	2008	530010	11314907	13011929	F	2	3	1	12062008	530010	I64	5,75	40,46	1	3	2	3
702	2008	530010	13413693	10111919	F	3	3	1	18072008	530010	I64	5,75	40,46	1	3	4	3
703	2008	530010	13418829	1041934	M	2	2	3	24092008	530010	I64	5,75	40,46	1	3	1	3
704	2008	530010	13418217	18111937	F	2	1	3	26082008	530010	I64	5,75	40,46	1	3	4	3
705	2008	530010	13413685	21101925	M	3	3	1	8072008	530010	I64	5,75	40,46	1	3	4	3
706	2008	530010	13417285	15081918	F	3	2	2	28112008	530010	I64	5,75	40,46	1	3	4	3
707	2008	530010	11313794	13051941	M	1	9	9	5022008	530010	I64	5,75	40,46	1	2	4	2
708	2008	530010	11317419	24061928	F	2	3	1	21012008	530010	I64	5,75	40,46	1	2	1	2
709	2008	530010	12019625	4121914	F	3	1	3	25052008	530010	I64	5,75	40,46	1	2	4	2
710	2008	530010	13412694	18011931	F	2	4	2	25122008	530010	I64	5,75	40,46	1	2	4	2
711	2008	530010	13412164	29101946	M	1	1	2	21122008	530010	I64	5,75	40,46	1	2	4	2
712	2008	530010	11306814	8091907	F	3	3	1	23022008	530010	I64	5,75	40,46	1	3	2	4
713	2008	530010	13405030	17031942	F	1	2	2	16102008	530010	I64	5,75	40,46	1	3	1	4
714	2008	530010	12019466	7031928	M	3	3	1	23062008	530010	I64	5,75	40,46	1	3	4	4
715	2008	530010	13409582	15031943	M	1	2	9	17082008	530010	I64	5,75	40,46	1	3	4	4
716	2008	530010	13404513	1091936	M	2	2	2	20102008	530010	I64	5,75	40,46	1	3	2	4
717	2008	530010	13410426	3061925	M	3	2	1	16082008	530010	I64	5,75	40,46	1	3	4	4
718	2008	530010	12019181	8111931	M	2	3	1	10072008	530010	I64	5,75	40,46	1	3	4	4
719	2008	530010	11306810	20061915	M	3	3	1	16022008	530010	I64	5,75	40,46	1	3	4	4
720	2008	530010	11306801	12071912	F	3	3	1	29012008	530010	I64	5,75	40,46	1	3	1	4
721	2008	530010	11316008	5121927	F	3	2	9	5012008	530010	I64	5,75	40,46	1	3	4	4
722	2008	530010	12019162	30101926	M	3	1	3	26062008	530010	I64	5,75	40,46	1	3	1	4
723	2008	530010	13414240	23101934	M	2	2	2	3092008	530010	I64	5,75	40,46	1	3	2	4
724	2008	530010	11315043	30081931	F	2	4	1	24032008	530010	I64	5,75	40,46	1	3	1	4
725	2008	530010	11306771	3051923	F	3	3	3	21012008	530010	I64	5,75	40,46	1	3	4	4
726	2008	530010	12019471	12051944	M	1	2	2	25062008	530010	I64	5,75	40,46	1	3	1	4
727	2008	530010	13417335	11111930	M	2	2	2	8112008	530010	I64	5,75	40,46	1	3	1	4
728	2008	530010	13404533	10031941	M	1	4	2	22102008	530010	I64	5,75	40,46	1	3	2	4
729	2008	530010	11314762	24081932	M	2	3	1	15032008	530010	I64	5,75	40,46	1	3	2	4
730	2008	530010	12017384	7121947	M	1	2	2	10052008	530010	I64	5,75	40,46	1	3	1	4
731	2008	530010	13409016	29061936	F	2	2	2	15062008	530010	I64	5,75	40,46	1	3	1	4
732	2008	530010	12018984	17111935	F	2	2	3	5062008	530010	I64	5,75	40,46	1	3	1	4
733	2008	530010	12019096	15081933	M	2	2	1	7062008	530010	I64	5,75	40,46	1	3	4	4
734	2008	530010	13416931	14021929	M	2	2	3	29102008	530010	I64	5,75	40,46	1	3	1	4
735	2008	530010	11306760	6101929	M	2	4	2	8012008	530010	I64	5,75	40,46	1	3	1	4
736	2008	530010	8939140	21061930	F	2	3	3	20082008	530010	I64	5,75	40,46	1	3	1	4
737	2008	530010	11314920	26091935	M	2	2	4	30062008	530010	I64	5,75	40,46	1	3	4	4
738	2008	530010	12019356	13061948	M	1	1	3	21062008	530010	I64	5,75	40,46	1	3	4	4
739	2008	530010	13417321	30011906	M	3	1	2	7112008	530010	I64	5,75	40,46	1	3	4	4
740	2008	530010	11314734	13011920	F	3	3	1	17032008	530010	I64	5,75	40,46	1	3	1	4
741	2008	530010	13413265	30091947	F	1	2	3	16122008	530010	I64	5,75	40,46	1	3	4	4
742	2008	530010	13404831	13111935	M	2	2	1	10112008	530010	I64	5,75	40,46	1	3	4	4
743	2008	530010	13404981	25021927	M	3	2	2	7122008	530010	I64	5,75	40,46	1	3	4	4
744	2008	530010	13417355	23071947	F	1	1	3	12112008	530010	I64	5,75	40,46	1	3	4	4
745	2008	530010	13409455	20041931	F	2	3	3	16062008	530010	I64	5,75	40,46	1	3	1	4
746	2008	530010	12020110	14051938	M	2	1	3	6062008	530010	I64	5,75	40,46	1	3	4	4
747	2008	530010	11306324	20041946	F	1	9	9	17012008	530010	I64	5,75	40,46	1	3	4	4
748	2008	530010	12019693	24061942	F	1	4	9	26052008	530010	I64	5,75	40,46	1	3	1	4
749	2008	530010	11314726	6051940	F	1	3	2	7052008	530010	I64	5,75	40,46	1	3	1	4
750	2008	530010	13414175	30101926	F	3	3	1	27082008	530010	I64	5,75	40,46	1	3	4	4
751	2008	530010	10191033	6011921	M	3	3	2	1012008	530010	I64	5,75	40,46	1	3	1	4
752	2008	530010	12019564	27041948	F	1	2	9	25052008	530010	I64	5,75	40,46	1	3	1	4
753	2008	530010	13409339	28061940	M	1	2	3	15062008	530010	I64	5,75	40,46	1	3	1	4
754	2008	530010	13418928	24011942	M	1	1	2	2102008	530010	I64	5,75	40,46	1	3	1	4
755	2008	530010	12018832	20041937	F	2	3	3	1112008	530010	I64	5,75	40,46	1	2	4	1
756	2008	530010	11315351	9021921	F	3	3	4	7042008	530010	I64	5,75	40,46	1	2	1	1
757	2008	530010	13405117	20011942	M	1	2	5	10102008	530010	I64	5,75	40,46	1	2	4	1
758	2008	530010	11314318	19031927	M	3	2	5	26032008	530010	I64	5,75	40,46	1	2	1	1
759	2008	530010	11306847	5091925	M	3	2	3	11062008	530010	I64	5,75	40,46	1	2	1	1
760	2008	530010	11315186	31071916	F	3	3	3	19062008	530010	I64	5,75	40,46	1	2	1	1
761	2008	530010	12019811	20091929	F	2	2	3	27052008	530010	I64	5,75	40,46	1	2	1	1
762	2008	530010	13416984	6011937	F	2	2	4	27102008	530010	I64	5,75	40,46	1	2	1	3
763	2008	530010	13409767	14121936	M	2	1	1	4072008	530010	I64	5,75	40,46	1	2	1	3
764	2008	530010	11306673	23041940	M	1	3	2	26022008	530010	I64	5,75	40,46	1	2	4	3
765	2008	530010	11314167	12051934	F	2	3	3	8032008	530010	I64	5,75	40,46	1	2	4	3
766	2008	530010	13417023	3011924	F	3	3	1	24112008	530010	I64	5,75	40,46	1	2	4	3
767	2008	530010	13417656	16091923	F	3	3	1	27112008	530010	I64	5,75	40,46	1	2	1	3
768	2008	530010	11306071	15111939	F	1	2	1	25012008	530010	I64	5,75	40,46	1	2	1	3
769	2008	530010	13410430	20091938	F	1	2	3	20082008	530010	I64	5,75	40,46	1	2	4	3
770	2008	530010	12018230	23081937	M	2	2	5	24042008	530010	I64	5,75	40,46	1	2	2	3
771	2008	530010	13409830	13101930	M	2	2	3	19072008	530010	I64	5,75	40,46	1	2	2	3
772	2008	530010	11316951	3011928	M	3	2	2	5022008	530010	I64	5,75	40,46	1	2	4	3
773	2008	530010	13412853	2011924	F	3	1	1	28122008	530010	I64	5,75	40,46	1	2	1	3
774	2008	530010	11317126	23041936	F	2	3	1	11032008	530010	I64	5,75	40,46	1	2	4	3
775	2008	530010	13417667	14101937	F	2	3	3	11122008	530010	I64	5,75	40,46	1	2	4	3
776	2008	530010	13409324	17041932	F	2	3	3	1062008	530010	I64	5,75	40,46	1	2	1	3
777	2008	530010	11316525	28011926	F	3	2	1	5012008	530010	I64	5,75	40,46	1	2	1	3
778	2008	530010	12017663	8061940	M	1	4	4	31032008	530010	I64	5,75	40,46	1	2	1	3
779	2008	530010	11308799	24041927	F	3	4	1	30012008	530010	I64	5,75	40,46	1	2	4	3
780	2008	530010	13405835	2031925	M	3	3	2	1102008	530010	I64	5,75	40,46	1	2	4	3
781	2008	530010	11317496	25091918	F	3	3	2	15012008	530010	I64	5,75	40,46	1	2	1	3
782	2008	530010	13405984	24101918	F	3	3	3	23102008	530010	I64	5,75	40,46	1	2	4	3
783	2008	530010	13417005	5031946	F	1	2	2	5122008	530010	I64	5,75	40,46	1	2	2	3
784	2008	530010	11314393	23051946	F	1	2	3	31032008	530010	I64	5,75	40,46	1	2	4	3
785	2008	530010	13405607	24061945	M	1	2	3	23102008	530010	I64	5,75	40,46	1	2	4	3
786	2008	530010	12017965	19071941	F	1	1	9	24052008	530010	I64	5,75	40,46	1	2	9	3
787	2008	530010	13409290	25121942	F	1	4	1	23062008	530010	I64	5,75	40,46	1	2	2	3
788	2008	530010	12017587	9081926	M	3	3	3	1062008	530010	I64	5,75	40,46	1	2	1	3
789	2008	530010	13409810	2051916	F	3	3	1	2082008	530010	I64	5,75	40,46	1	2	4	3
790	2008	530010	13409721	23051937	M	2	2	2	25062008	530010	I64	5,75	40,46	1	2	4	3
791	2008	530010	13413922	12121930	M	2	2	1	25082008	530010	I64	5,75	40,46	1	2	2	3
792	2008	530010	12018839	17111917	M	3	2	1	3122008	530010	I64	5,75	40,46	1	2	1	3
793	2008	530010	12017886	10091914	M	3	2	1	31072008	530010	I64	5,75	40,46	1	2	4	3
794	2008	530010	12019290	26051926	M	3	3	2	2072008	530010	I64	5,75	40,46	1	2	4	3
795	2008	530010	12019790	13071944	F	1	2	9	24052008	530010	I64	5,75	40,46	1	2	1	3
796	2008	530010	13409980	23021939	M	1	3	4	10092008	530010	I64	5,75	40,46	1	2	1	2
797	2008	530010	11314483	26071918	F	3	3	9	3092008	530010	I64	5,75	40,46	1	2	1	2
798	2008	530010	13405925	30111925	M	3	2	3	4102008	530010	I64	5,75	40,46	1	2	1	2
799	2008	530010	11315339	11031924	F	3	2	2	1052008	530010	I64	5,75	40,46	1	2	1	2
800	2008	530010	8941270	28081932	F	2	1	9	11032008	530010	I64	5,75	40,46	1	2	1	2
801	2008	530010	11315166	21041916	F	3	1	4	19042008	530010	I64	5,75	40,46	1	2	1	2
802	2008	530010	11306288	1081936	F	2	2	2	4012008	530010	I64	5,75	40,46	1	2	1	2
803	2008	530010	13418708	30061933	M	2	2	4	29092008	530010	I64	5,75	40,46	1	2	4	2
804	2008	530010	13418131	20011926	M	3	2	3	24082008	530010	I64	5,75	40,46	1	2	4	2
805	2008	530010	11305960	19091918	M	3	3	2	31012008	530010	I64	5,75	40,46	1	2	1	2
806	2008	530010	13414103	7111927	M	3	2	3	2082008	530010	I64	5,75	40,46	1	2	5	2
807	2008	530010	13416900	26071923	F	3	3	2	17112008	530010	I64	5,75	40,46	1	1	1	2
808	2008	530010	13405982	16071918	M	3	3	3	20102008	530010	I64	5,75	40,46	1	1	1	2
809	2008	530010	12018057	23031937	M	2	3	5	28042008	530010	I64	5,75	40,46	1	1	1	1
810	2008	530010	11315212	24101921	M	3	3	5	8062008	530010	I64	5,75	40,46	1	1	1	1
811	2008	530010	11316348	21011920	F	3	3	5	21022008	530010	I64	5,75	40,46	1	1	1	1
812	2008	530010	13410002	11051947	M	1	2	5	5072008	530010	I64	5,75	40,46	1	1	1	1
813	2008	530010	11316370	20071910	F	3	1	3	1022008	530010	I64	5,75	40,46	1	1	1	1
814	2008	530010	11314827	7101928	F	2	3	2	29032008	530010	I64	5,75	40,46	1	9	4	9
815	2008	530010	11315420	25121922	M	3	9	9	5032008	530010	I64	5,75	40,46	1	9	4	9
875	2008	530010	13404514	9091919	F	3	3	1	25102008	530010	I64	5,75	40,46	1	2	1	3
876	2008	530010	11317427	9031917	F	3	3	3	14022008	530010	I64	5,75	40,46	1	2	1	3
877	2008	530010	12019336	9041935	M	2	4	5	15052008	530010	I64	5,75	40,46	1	4	1	3
878	2008	530010	11315486	24121936	M	2	2	1	14032008	530010	I64	5,75	40,46	1	4	4	3
879	2008	530010	12018841	19091935	F	2	1	1	9062008	530010	I64	5,75	40,46	1	4	4	3
880	2008	530010	8944761	14021931	F	2	1	2	10042008	530010	I64	5,75	40,46	1	1	2	2
881	2008	530010	11315250	14031928	F	3	3	4	10052008	530010	I64	5,75	40,46	1	1	1	2
882	2008	530010	12019623	29091931	M	2	2	2	17052008	530010	I64	5,75	40,46	1	1	1	2
883	2008	530010	13414874	10081938	M	1	3	1	11072008	530010	I64	5,75	40,46	1	3	4	4
884	2008	530010	13417830	13121938	M	1	3	1	29112008	530010	I64	5,75	40,46	1	3	4	4
885	2008	530010	13413651	26061919	M	3	3	2	12072008	530010	I64	5,75	40,46	1	3	4	4
886	2008	530010	12017846	3121937	M	2	2	2	6062008	530010	I64	5,75	40,46	1	3	4	4
887	2008	530010	13414397	26031924	M	3	2	2	30102008	530010	I64	5,75	40,46	1	3	4	4
888	2008	530010	13417795	24121932	F	2	3	1	20122008	530010	I64	5,75	40,46	1	3	2	4
889	2008	530010	12019495	10021932	F	2	3	2	13082008	530010	I64	5,75	40,46	1	3	4	4
890	2008	530010	11317392	21051927	F	3	3	3	10022008	530010	I64	5,75	40,46	1	3	1	4
891	2008	530010	13418531	11031945	M	1	2	9	13102008	530010	I64	5,75	40,46	1	3	4	4
892	2008	530010	13413641	20041941	M	1	2	1	5092008	530010	I64	5,75	40,46	1	3	4	4
893	2008	530010	13414390	25011925	M	3	2	2	18102008	530010	I64	5,75	40,46	1	3	4	4
894	2008	530010	12017838	16071931	M	2	1	2	25052008	530010	I64	5,75	40,46	1	3	4	4
895	2008	530010	11317390	17071921	M	3	1	1	8022008	530010	I64	5,75	40,46	1	3	4	4
896	2008	530010	13413654	8091921	F	3	1	1	5082008	530010	I64	5,75	40,46	1	3	1	4
897	2008	530010	11317266	22111918	M	3	3	1	28032008	530010	I64	5,75	40,46	1	3	4	4
898	2008	530010	11317383	14101914	F	3	3	1	29012008	530010	I64	5,75	40,46	1	3	4	4
899	2008	530010	13418885	20051942	M	1	2	2	28112008	530010	I64	5,75	40,46	1	3	4	4
900	2008	530010	11310813	7091940	M	1	2	2	21042008	530010	I64	5,75	40,46	1	3	4	4
901	2008	530010	12019909	20101941	M	1	2	5	15112008	530010	I64	5,75	40,46	1	3	1	4
902	2008	530010	13413655	10031928	M	3	2	1	20072008	530010	I64	5,75	40,46	1	3	4	4
903	2008	530010	12018434	26051926	M	3	2	2	10082008	530010	I64	5,75	40,46	1	3	4	4
904	2008	530010	13417849	30061945	M	1	1	2	16122008	530010	I64	5,75	40,46	1	3	4	4
905	2008	530010	11317373	8101939	M	1	1	1	14012008	530010	I64	5,75	40,46	1	3	4	4
906	2008	530010	11317317	30111935	F	2	1	1	20032008	530010	I64	5,75	40,46	1	3	2	4
907	2008	530010	11317403	18011926	F	3	1	1	17022008	530010	I64	5,75	40,46	1	3	4	4
908	2008	530010	11317385	2011917	M	3	1	1	30012008	530010	I64	5,75	40,46	1	3	4	4
909	2008	530010	12019942	2051924	M	3	2	3	13092008	530010	I64	5,75	40,46	1	4	1	4
910	2008	530010	11315010	12091922	M	3	2	1	27032008	530010	I64	5,75	40,46	1	4	4	4
911	2008	530010	12019275	26071915	F	3	2	1	25052008	530010	I64	5,75	40,46	1	4	4	4
912	2008	530010	12018944	11061930	M	2	1	5	1072008	530010	I64	5,75	40,46	1	4	2	4
913	2008	530010	12019234	8031928	F	3	1	2	9052008	530010	I64	5,75	40,46	1	4	4	4
914	2008	530010	13418088	8091932	F	2	3	1	28072008	530010	I64	5,75	40,46	1	4	4	4
915	2008	530010	13405548	9071925	F	3	3	9	6112008	530010	I64	5,75	40,46	1	4	4	4
916	2008	530010	13405009	18111941	M	1	2	1	29122008	530010	I64	5,75	40,46	1	4	4	4
917	2008	530010	13409660	12051933	M	2	2	1	13072008	530010	I64	5,75	40,46	1	4	1	4
918	2008	530010	11313923	4081937	M	2	1	4	14022008	530010	I64	5,75	40,46	1	4	4	4
919	2008	530010	12017301	7091926	F	3	1	1	11052008	530010	I64	5,75	40,46	1	4	2	4
920	2008	530010	13404540	15081933	M	2	3	3	27112008	530010	I64	5,75	40,46	1	3	1	3
921	2008	530010	13405516	3041923	F	3	3	3	3102008	530010	I64	5,75	40,46	1	3	1	3
922	2008	530010	13410296	10031937	M	2	2	4	20112008	530010	I64	5,75	40,46	1	3	4	3
923	2008	530010	11313800	1021933	M	2	2	2	10022008	530010	I64	5,75	40,46	1	3	1	3
924	2008	530010	8942108	8101929	M	2	2	3	19042008	530010	I64	5,75	40,46	1	3	1	3
925	2008	530010	11314661	1011940	F	1	1	1	3032008	530010	I64	5,75	40,46	1	3	1	3
926	2008	530010	11314012	20011920	F	3	9	1	25052008	530010	I64	5,75	40,46	1	3	1	3
927	2008	530010	13409909	16101932	F	2	3	2	21072008	530010	I64	5,75	40,46	1	3	1	4
928	2008	530010	13417322	13021932	F	2	3	2	7112008	530010	I64	5,75	40,46	1	3	1	4
929	2008	530010	12017437	17021941	M	1	2	3	21042008	530010	I64	5,75	40,46	1	3	2	4
930	2008	530010	13417483	6011937	M	2	2	2	19112008	530010	I64	5,75	40,46	1	3	4	4
931	2008	530010	11306795	22101922	F	3	1	9	14022008	530010	I64	5,75	40,46	1	3	1	4
932	2008	530010	13410040	27121918	F	3	1	3	14082008	530010	I64	5,75	40,46	1	3	1	4
933	2008	530010	13405433	13011932	F	2	3	2	21092008	530010	I64	5,75	40,46	1	3	1	4
934	2008	530010	12018947	27101928	F	2	1	3	11072008	530010	I64	5,75	40,46	1	3	1	4
935	2008	530010	13404524	22061948	M	1	2	2	4112008	530010	I64	5,75	40,46	1	3	4	4
936	2008	530010	12019438	3071940	M	1	3	5	31052008	530010	I64	5,75	40,46	1	3	2	4
937	2008	530010	13412738	24061940	F	1	3	3	13122008	530010	I64	5,75	40,46	1	3	1	4
938	2008	530010	13418469	27061929	M	2	3	1	9092008	530010	I64	5,75	40,46	1	3	4	4
939	2008	530010	13417466	18031924	F	3	3	3	21112008	530010	I64	5,75	40,46	1	3	1	4
940	2008	530010	13417465	12091923	F	3	3	1	20112008	530010	I64	5,75	40,46	1	3	1	4
941	2008	530010	13418395	15111917	F	3	3	1	26082008	530010	I64	5,75	40,46	1	3	1	4
942	2008	530010	13414234	15011948	F	1	2	1	27082008	530010	I64	5,75	40,46	1	3	1	4
943	2008	530010	13412744	13101932	M	2	2	3	26122008	530010	I64	5,75	40,46	1	3	1	4
944	2008	530010	13417480	20071932	M	2	1	1	18112008	530010	I64	5,75	40,46	1	3	2	4
945	2008	530010	12018949	8071923	F	3	1	1	20072008	530010	I64	5,75	40,46	1	3	2	4
946	2008	530010	11317248	18031914	F	3	1	3	15022008	530010	I64	5,75	40,46	1	3	1	4
947	2008	530010	13412182	5081948	M	1	4	2	24122008	530010	I64	5,75	40,46	1	3	4	4
948	2008	530010	11306559	25061933	F	2	3	3	31012008	530010	I64	5,75	40,46	1	3	4	4
949	2008	530010	11316395	1101936	M	2	2	3	25022008	530010	I64	5,75	40,46	1	3	2	4
950	2008	530010	12017660	5061940	M	1	1	2	29032008	530010	I64	5,75	40,46	1	3	4	4
951	2008	530010	13417783	8041927	M	3	3	2	9122008	530010	I64	5,75	40,46	1	3	4	4
952	2008	530010	11314169	13061914	M	3	3	3	26032008	530010	I64	5,75	40,46	1	3	1	4
953	2008	530010	13414097	4081932	M	2	2	1	6082008	530010	I64	5,75	40,46	1	3	4	4
954	2008	530010	11311941	16091930	M	2	2	1	30012008	530010	I64	5,75	40,46	1	3	1	4
955	2008	530010	12019205	27091942	F	1	1	3	12052008	530010	I64	5,75	40,46	1	3	4	4
956	2008	530010	12018277	19021919	M	3	4	5	9072008	530010	I64	5,75	40,46	1	2	1	3
957	2008	530010	11306375	1091928	F	2	3	1	11042008	530010	I64	5,75	40,46	1	2	9	3
958	2008	530010	13404689	10071924	M	3	3	3	17102008	530010	I64	5,75	40,46	1	2	1	3
959	2008	530010	11306353	11111937	F	2	2	1	23032008	530010	I64	5,75	40,46	1	2	4	3
960	2008	530010	13409772	11111926	M	3	2	3	17072008	530010	I64	5,75	40,46	1	2	4	3
961	2008	530010	13417891	9031925	M	3	3	4	15122008	530010	I64	5,75	40,46	1	2	1	3
962	2008	530010	11306394	12071938	M	1	2	3	30052008	530010	I64	5,75	40,46	1	2	4	3
963	2008	530010	13418879	17031934	M	2	2	2	18112008	530010	I64	5,75	40,46	1	2	1	3
964	2008	530010	13417888	30011928	M	3	2	4	12122008	530010	I64	5,75	40,46	1	2	4	3
965	2008	530010	11317219	6011933	M	2	3	1	7032008	530010	I64	5,75	40,46	1	2	4	3
966	2008	530010	11311570	23011946	M	1	2	3	6052008	530010	I64	5,75	40,46	1	2	9	3
967	2008	530010	13404702	16061930	M	2	2	1	1112008	530010	I64	5,75	40,46	1	2	4	3
968	2008	530010	12018847	10031919	M	3	2	3	23072008	530010	I64	5,75	40,46	1	2	1	3
969	2008	530010	11311572	5021947	F	1	1	3	11052008	530010	I64	5,75	40,46	1	2	4	3
970	2008	530010	13409881	13061925	F	3	1	2	3082008	530010	I64	5,75	40,46	1	2	2	3
971	2008	530010	12019648	29061941	M	1	2	3	24062008	530010	I64	5,75	40,46	1	1	1	1
972	2008	530010	11306797	9111926	F	3	3	1	18022008	530010	I64	5,75	40,46	1	2	1	3
973	2008	530010	11311662	18121923	M	3	2	3	22012008	530010	I64	5,75	40,46	1	2	4	3
974	2008	530010	13413194	31051947	M	1	3	2	25122008	530010	I64	5,75	40,46	1	2	2	3
975	2008	530010	11306830	12071923	F	3	3	1	4032008	530010	I64	5,75	40,46	1	2	1	3
976	2008	530010	11315024	23071933	M	2	2	5	29062008	530010	I64	5,75	40,46	1	2	1	3
977	2008	530010	12019523	21051924	F	3	3	3	19102008	530010	I64	5,75	40,46	1	2	1	3
978	2008	530010	13410161	7051916	F	3	3	3	12122008	530010	I64	5,75	40,46	1	2	1	3
979	2008	530010	11306245	9091938	M	1	2	2	29022008	530010	I64	5,75	40,46	1	2	4	3
980	2008	530010	12017632	29111936	M	2	2	4	8072008	530010	I64	5,75	40,46	1	2	1	3
981	2008	530010	11306846	18091935	M	2	2	5	8062008	530010	I64	5,75	40,46	1	2	2	3
982	2008	530010	11315013	27091932	M	2	2	1	16032008	530010	I64	5,75	40,46	1	2	4	3
983	2008	530010	13417164	6111922	M	3	2	2	3122008	530010	I64	5,75	40,46	1	2	1	3
984	2008	530010	12019116	15061913	F	3	1	2	30052008	530010	I64	5,75	40,46	1	2	1	3
985	2008	530010	11313898	24081926	M	3	3	9	21082008	530010	I64	5,75	40,46	1	2	1	3
986	2008	530010	13410141	2061916	F	3	3	2	3072008	530010	I64	5,75	40,46	1	2	1	3
987	2008	530010	13418003	17091934	F	2	2	2	9072008	530010	I64	5,75	40,46	1	2	1	3
988	2008	530010	11314490	10071927	M	3	2	5	19062008	530010	I64	5,75	40,46	1	2	1	3
989	2008	530010	13413273	11111911	M	3	3	1	25122008	530010	I64	5,75	40,46	1	2	1	3
990	2008	530010	13418052	14091926	M	3	2	2	2082008	530010	I64	5,75	40,46	1	2	4	3
991	2008	530010	10191042	5121911	M	3	3	3	9012008	530010	I64	5,75	40,46	1	2	1	3
992	2008	530010	8948482	1121937	F	2	1	4	9012008	530010	I64	5,75	40,46	1	2	1	3
993	2008	530010	13412650	1011936	F	2	1	1	25122008	530010	I64	5,75	40,46	1	2	2	3
994	2008	530010	12019741	10031925	F	3	1	4	6082008	530010	I64	5,75	40,46	1	2	1	3
995	2008	530010	13414163	10121913	F	3	1	1	24092008	530010	I64	5,75	40,46	1	2	4	3
996	2008	530010	13409666	28091942	M	1	4	1	19062008	530010	I64	5,75	40,46	1	2	4	3
997	2008	530010	13405049	30011930	F	2	1	1	10112008	530010	I64	5,75	40,46	1	2	1	3
998	2008	530010	11314000	3011915	F	3	3	1	14042008	530010	I64	5,75	40,46	1	2	1	3
999	2008	530010	13414266	28101939	M	1	2	2	11092008	530010	I64	5,75	40,46	1	2	4	3
1000	2008	530010	9533934	13021940	F	1	2	4	23122008	530010	I64	5,75	40,46	1	2	4	3
1001	2008	530010	13404849	31071933	F	2	2	3	21112008	530010	I64	5,75	40,46	1	2	1	3
1002	2008	530010	12019035	7111927	M	3	2	9	20092008	530010	I64	5,75	40,46	1	2	1	3
1003	2008	530010	11306786	13071926	M	3	2	2	20012008	530010	I64	5,75	40,46	1	2	1	3
1004	2008	530010	12018131	8011937	M	2	4	4	16082008	530010	I64	5,75	40,46	1	2	9	3
1005	2008	530010	13410254	26081934	F	2	4	2	3082008	530010	I64	5,75	40,46	1	2	4	3
1006	2008	530010	13418699	25081938	M	2	2	4	10092008	530010	C349	5,75	40,46	0	2	1	2
1007	2008	530010	13413362	6071928	M	3	2	4	22122008	530010	C349	5,75	40,46	0	2	1	2
1008	2008	530010	13413900	13071944	M	1	4	5	16082008	530010	C349	5,75	40,46	0	1	1	1
1009	2008	530010	13410204	7061936	F	2	3	3	27082008	530010	C349	5,75	40,46	0	1	1	1
1010	2008	530010	11315393	20031947	M	1	2	5	4052008	530010	C349	5,75	40,46	0	1	1	1
1011	2008	530010	11316867	21061946	F	1	1	4	26012008	530010	C349	5,75	40,46	0	1	1	1
1012	2008	530010	13410004	22101942	F	1	3	9	28062008	530010	C349	5,75	40,46	0	1	1	1
1013	2008	530010	13410240	19061934	M	2	4	5	22072008	530010	C349	5,75	40,46	0	1	1	1
1014	2008	530010	13410191	30061934	M	2	4	3	14092008	530010	C349	5,75	40,46	0	1	4	1
1015	2008	530010	12017935	14021929	F	2	4	4	17052008	530010	C349	5,75	40,46	0	1	1	1
1016	2008	530010	12017960	2071938	F	1	3	5	18052008	530010	C349	5,75	40,46	0	1	1	1
1017	2008	530010	12019925	18021935	M	2	3	4	20062008	530010	C349	5,75	40,46	0	1	1	1
1018	2008	530010	11306843	16101925	M	3	2	4	2062008	530010	C349	5,75	40,46	0	1	1	1
1019	2008	530010	12017988	29051946	F	1	1	5	11052008	530010	C349	5,75	40,46	0	1	1	1
1020	2008	530010	11314664	18091932	M	2	1	9	4032008	530010	C349	5,75	40,46	0	1	4	1
1021	2008	530010	11314053	26051921	F	3	3	4	28022008	530010	C349	5,75	40,46	0	1	1	1
1022	2008	530010	11306084	18051924	M	3	2	5	13022008	530010	C349	5,75	40,46	0	1	1	1
1023	2008	530010	11314471	28081933	F	2	3	3	24052008	530010	C349	5,75	40,46	0	1	1	1
1024	2008	530010	13418415	26061924	M	3	3	4	20092008	530010	C349	5,75	40,46	0	1	1	1
1025	2008	530010	11306550	9021937	M	2	2	2	18022008	530010	C349	5,75	40,46	0	1	1	1
1026	2008	530010	13413744	6021946	F	1	2	3	30072008	530010	C349	5,75	40,46	0	1	4	1
1027	2008	530010	7058768	7121935	F	2	2	5	15022008	530010	C349	5,75	40,46	0	1	1	1
1028	2008	530010	13413353	16061934	M	2	2	4	16122008	530010	C349	5,75	40,46	0	1	4	1
1029	2008	530010	12018036	2061925	F	3	2	5	7042008	530010	C349	5,75	40,46	0	1	1	1
1030	2008	530010	13409128	5011930	F	2	1	1	16062008	530010	C349	5,75	40,46	0	1	4	1
1031	2008	530010	13413354	10051942	M	1	2	5	17122008	530010	C349	5,75	40,46	0	1	1	1
1032	2008	530010	13409920	11021927	M	3	2	9	2092008	530010	C349	5,75	40,46	0	1	1	1
1033	2008	530010	13417287	13111944	M	1	1	1	3122008	530010	C349	5,75	40,46	0	3	4	3
1034	2008	530010	13416913	25061947	M	1	2	4	26112008	530010	C349	5,75	40,46	0	3	1	4
1035	2008	530010	13405018	1011945	F	1	2	2	17102008	530010	C349	5,75	40,46	0	3	9	4
1036	2008	530010	12018211	27101927	M	3	2	3	7042008	530010	C349	5,75	40,46	0	3	4	4
1037	2008	530010	13404610	13021943	F	1	1	3	17112008	530010	C349	5,75	40,46	0	3	1	4
1038	2008	530010	12019450	25041918	M	3	1	1	15062008	530010	C349	5,75	40,46	0	3	2	4
1039	2008	530010	13418291	18011931	M	2	1	2	19092008	530010	C349	5,75	40,46	0	3	4	4
1040	2008	530010	13414190	7071939	F	1	3	3	2092008	530010	C349	5,75	40,46	0	3	4	4
1041	2008	530010	13404800	28061947	M	1	2	2	19122008	530010	C349	5,75	40,46	0	3	2	4
1042	2008	530010	13409702	5111945	M	1	2	3	18062008	530010	C349	5,75	40,46	0	3	1	4
1043	2008	530010	13404875	7091941	F	1	1	1	15112008	530010	C349	5,75	40,46	0	3	4	4
1044	2008	530010	12019001	20091946	F	1	4	3	30062008	530010	C349	5,75	40,46	0	3	4	4
1045	2008	530010	11314946	16081943	F	1	2	9	11052008	530010	C349	5,75	40,46	0	3	4	4
1046	2008	530010	11315728	16111926	F	3	1	3	11022008	530010	C349	5,75	40,46	0	3	1	4
1047	2008	530010	13409673	8111939	F	1	2	3	15062008	530010	C349	5,75	40,46	0	3	4	4
1048	2008	530010	13405060	26011946	F	1	3	1	17102008	530010	C349	5,75	40,46	0	3	1	4
1049	2008	530010	13414624	19111938	M	1	4	3	18082008	530010	C349	5,75	40,46	0	3	4	4
1050	2008	530010	13405079	17041945	F	1	2	9	28102008	530010	C349	5,75	40,46	0	3	5	4
1051	2008	530010	12020005	29071923	M	3	2	1	24052008	530010	C349	5,75	40,46	0	3	1	4
1052	2008	530010	13418367	10061940	F	1	2	1	21092008	530010	C349	5,75	40,46	0	2	2	1
1053	2008	530010	13406001	13101935	M	2	2	5	25122008	530010	C349	5,75	40,46	0	2	4	1
1054	2008	530010	13409964	10091930	M	2	3	2	17082008	530010	C349	5,75	40,46	0	2	4	3
1055	2008	530010	13418642	26081936	M	2	2	3	4112008	530010	C349	5,75	40,46	0	2	1	3
1056	2008	530010	12017964	6021935	M	2	2	3	21052008	530010	C349	5,75	40,46	0	2	1	3
1057	2008	530010	11317494	4051938	F	1	3	2	6012008	530010	C349	5,75	40,46	0	2	1	3
1058	2008	530010	12019574	8071930	F	2	3	1	12052008	530010	C349	5,75	40,46	0	2	4	3
1059	2008	530010	11314201	5091924	M	3	3	1	28012008	530010	C349	5,75	40,46	0	2	4	3
1060	2008	530010	13410193	28031924	M	3	2	9	19092008	530010	C349	5,75	40,46	0	2	1	3
1061	2008	530010	12019201	14051929	F	2	3	1	4052008	530010	C349	5,75	40,46	0	2	1	3
1062	2008	530010	11317006	10051944	F	1	2	4	14022008	530010	C349	5,75	40,46	0	2	1	3
1063	2008	530010	13418248	4031937	F	2	2	9	23092008	530010	C349	5,75	40,46	0	2	1	3
1064	2008	530010	13416986	19051931	M	2	1	2	28102008	530010	C349	5,75	40,46	0	2	1	3
1065	2008	530010	13409227	7041938	M	2	2	5	17072008	530010	C349	5,75	40,46	0	2	4	3
1066	2008	530010	11306671	1051944	F	1	1	9	27022008	530010	C349	5,75	40,46	0	2	4	3
1067	2008	530010	12018761	12071935	M	2	3	5	18052008	530010	C349	5,75	40,46	0	2	1	2
1068	2008	530010	12019830	22071942	M	1	2	4	29072008	530010	C349	5,75	40,46	0	2	1	2
1069	2008	530010	12018146	5011946	M	1	1	5	30082008	530010	C349	5,75	40,46	0	2	1	2
1070	2008	530010	11306518	21081940	F	1	4	3	25012008	530010	C349	5,75	40,46	0	2	1	2
1071	2008	530010	12018020	15081936	F	2	3	2	2072008	530010	C349	5,75	40,46	0	2	1	2
1072	2008	530010	12018811	13021943	M	1	2	4	4092008	530010	C349	5,75	40,46	0	2	1	2
1073	2008	530010	13418667	11031930	M	2	2	2	15092008	530010	C349	5,75	40,46	0	2	1	2
1074	2008	530010	13409127	2041932	F	2	3	1	15062008	530010	C349	5,75	40,46	0	4	1	4
1075	2008	530010	13417124	8051944	M	1	2	9	25112008	530010	C349	5,75	40,46	0	4	1	4
1076	2008	530010	11306305	29101923	M	3	2	9	12042008	530010	C349	5,75	40,46	0	1	1	2
1077	2008	530010	13409019	11101945	F	1	2	5	14072008	530010	C349	5,75	40,46	0	1	1	2
1078	2008	530010	13410217	24011936	F	2	2	4	5092008	530010	C349	5,75	40,46	0	1	1	2
1079	2008	530010	11314472	21081932	F	2	2	3	21062008	530010	C349	5,75	40,46	0	1	1	2
1080	2008	530010	13409124	10101928	M	2	1	1	8062008	530010	C349	5,75	40,46	0	1	1	2
1081	2008	530010	13410005	6031937	F	2	3	4	23082008	530010	C349	5,75	40,46	0	1	4	1
1082	2008	530010	11316897	6051928	M	2	3	5	4012008	530010	C349	5,75	40,46	0	1	1	1
1083	2008	530010	8948491	24021917	F	3	3	4	28072008	530010	C349	5,75	40,46	0	1	1	1
1084	2008	530010	12019940	23081946	M	1	2	5	23072008	530010	C349	5,75	40,46	0	1	1	1
1085	2008	530010	13410011	29041936	F	2	2	5	16072008	530010	C349	5,75	40,46	0	1	1	1
1086	2008	530010	13413745	14051929	M	2	2	5	2082008	530010	C349	5,75	40,46	0	1	1	1
1087	2008	530010	11314022	25111925	M	3	2	5	2022008	530010	C349	5,75	40,46	0	1	1	1
1088	2008	530010	8948949	26021923	M	3	2	5	5072008	530010	C349	5,75	40,46	0	1	1	1
1089	2008	530010	12017913	27011943	F	1	1	2	26042008	530010	C349	5,75	40,46	0	1	1	1
1110	2008	530010	12017997	10121945	M	1	2	9	9062008	530010	C349	5,75	40,46	0	2	1	3
1111	2008	530010	11315327	16011942	F	1	2	3	7042008	530010	C349	5,75	40,46	0	2	1	3
1112	2008	530010	13410070	18091922	F	3	3	1	4102008	530010	C349	5,75	40,46	0	4	4	3
1113	2008	530010	11314649	20031943	M	1	2	3	1042008	530010	C349	5,75	40,46	0	4	4	3
1114	2008	530010	13418792	1021934	F	2	2	5	5112008	530010	C349	5,75	40,46	0	1	1	2
1115	2008	530010	13413995	13021927	M	3	2	5	30072008	530010	C349	5,75	40,46	0	1	1	2
1116	2008	530010	11316998	3101947	F	1	4	2	1012008	530010	C349	5,75	40,46	0	3	1	4
1117	2008	530010	13412676	8031936	F	2	3	2	27122008	530010	C349	5,75	40,46	0	3	1	4
1118	2008	530010	12018416	20081907	F	3	3	1	7072008	530010	C349	5,75	40,46	0	3	4	4
1119	2008	530010	13416808	2011943	M	1	1	1	8112008	530010	C349	5,75	40,46	0	3	1	4
1120	2008	530010	11317363	20021941	M	1	1	2	11012008	530010	C349	5,75	40,46	0	3	4	4
1121	2008	530010	13417903	20011947	F	1	2	1	22122008	530010	C349	5,75	40,46	0	3	4	4
1122	2008	530010	13416818	15101936	M	2	2	2	24112008	530010	C349	5,75	40,46	0	3	1	4
1123	2008	530010	13405327	1021946	F	1	1	2	6112008	530010	C349	5,75	40,46	0	3	4	4
1124	2008	530010	11313865	26121941	F	1	4	5	28032008	530010	C349	5,75	40,46	0	3	1	4
1125	2008	530010	13416534	7061937	M	2	2	3	30092008	530010	C349	5,75	40,46	0	3	4	4
1126	2008	530010	13404786	5101932	F	2	1	1	22112008	530010	C349	5,75	40,46	0	3	4	4
1127	2008	530010	13417319	16111935	F	2	3	2	5112008	530010	C349	5,75	40,46	0	4	4	4
1128	2008	530010	11314255	24091944	M	1	2	3	16042008	530010	C349	5,75	40,46	0	4	1	4
1129	2008	530010	13412546	28061941	M	1	2	3	31122008	530010	C349	5,75	40,46	0	4	1	4
1130	2008	530010	12018556	11071938	M	1	2	9	10042008	530010	C349	5,75	40,46	0	4	4	4
1131	2008	530010	11314840	20041937	F	2	1	9	6032008	530010	C349	5,75	40,46	0	4	2	4
1132	2008	530010	11315783	29061923	M	3	1	1	16022008	530010	C349	5,75	40,46	0	4	1	4
1133	2008	530010	13417174	25011938	F	2	2	1	3122008	530010	C349	5,75	40,46	0	4	4	4
1134	2008	530010	13418164	3011929	M	2	2	2	4092008	530010	C349	5,75	40,46	0	4	1	4
1135	2008	530010	11314764	13051946	F	1	1	2	18032008	530010	C349	5,75	40,46	0	4	4	4
1136	2008	530010	13416802	25051942	M	1	1	9	18102008	530010	C349	5,75	40,46	0	4	1	4
1137	2008	530010	13409961	18061940	M	1	4	5	6082008	530010	C349	5,75	40,46	0	3	4	3
1138	2008	530010	13404773	22111944	M	1	4	3	7112008	530010	C349	5,75	40,46	0	3	1	4
1139	2008	530010	13404830	18111936	M	2	2	9	9112008	530010	C349	5,75	40,46	0	3	4	4
1140	2008	530010	12018871	22031945	F	1	4	2	12052008	530010	C349	5,75	40,46	0	3	1	4
1141	2008	530010	13405436	14121932	M	2	2	3	18092008	530010	C349	5,75	40,46	0	3	1	4
1142	2008	530010	12019076	20011925	M	3	2	1	31052008	530010	C349	5,75	40,46	0	3	4	4
1143	2008	530010	12017857	13031939	F	1	3	2	21042008	530010	C349	5,75	40,46	0	3	4	4
1144	2008	530010	13404616	25061934	F	2	4	2	1122008	530010	C349	5,75	40,46	0	3	4	4
1145	2008	530010	11305524	1031936	F	2	3	1	16022008	530010	C349	5,75	40,46	0	3	4	4
1146	2008	530010	13414716	31081934	F	2	3	3	24062008	530010	C349	5,75	40,46	0	3	1	4
1147	2008	530010	13417034	14061932	F	2	3	1	23122008	530010	C349	5,75	40,46	0	3	4	4
1148	2008	530010	13405570	1081937	F	2	1	1	15102008	530010	C349	5,75	40,46	0	3	2	4
1149	2008	530010	13417444	2111920	F	3	1	1	28112008	530010	C349	5,75	40,46	0	3	1	4
1150	2008	530010	12019380	5051930	M	2	3	3	4102008	530010	C349	5,75	40,46	0	3	1	3
1151	2008	530010	12019896	11081934	M	2	2	3	15082008	530010	C349	5,75	40,46	0	3	1	3
1152	2008	530010	13417106	22101946	M	1	1	1	13112008	530010	C349	5,75	40,46	0	3	1	3
1153	2008	530010	11306351	8091930	M	2	2	3	22032008	530010	C349	5,75	40,46	0	2	1	3
1154	2008	530010	12019008	10111929	M	2	2	9	14072008	530010	C349	5,75	40,46	0	2	1	3
1155	2008	530010	11317202	16091912	M	3	2	2	6012008	530010	C349	5,75	40,46	0	2	1	3
1156	2008	530010	11316557	27081945	M	1	2	3	2012008	530010	C349	5,75	40,46	0	2	4	3
1157	2008	530010	12017968	25021938	M	2	2	3	31052008	530010	C349	5,75	40,46	0	2	9	3
1158	2008	530010	11311975	22011936	M	2	2	5	4012008	530010	C349	5,75	40,46	0	2	1	3
1159	2008	530010	10189500	23021940	M	1	2	9	23012008	530010	C349	5,75	40,46	0	1	4	1
1160	2008	530010	12018766	19051927	M	3	2	5	13062008	530010	C349	5,75	40,46	0	1	1	1
1161	2008	530010	12019366	14021936	M	2	2	4	4072008	530010	C349	5,75	40,46	0	1	4	1
1162	2008	530010	13419039	4081934	M	2	2	5	28092008	530010	C349	5,75	40,46	0	1	1	1
1163	2008	530010	11305930	18051938	M	1	2	4	12052008	530010	C349	5,75	40,46	0	2	1	3
1164	2008	530010	8939769	14071922	M	3	2	9	7062008	530010	C349	5,75	40,46	0	2	1	3
1165	2008	530010	11314583	21061945	M	1	4	5	10032008	530010	C349	5,75	40,46	0	2	4	3
1166	2008	530010	13414200	12011945	M	1	4	2	27082008	530010	C349	5,75	40,46	0	2	1	3
1167	2008	530010	12019070	16051929	M	2	2	1	25052008	530010	C349	5,75	40,46	0	2	1	3
1168	2008	530010	13412800	8121930	M	2	4	3	22122008	530010	C349	5,75	40,46	0	2	1	3
1169	2008	530010	11314821	12091927	M	3	3	1	2042008	530010	C349	5,75	40,46	0	2	1	3
1170	2008	530010	11316065	20051947	M	1	2	3	13012008	530010	C349	5,75	40,46	0	2	1	3
1171	2008	530010	13405515	24091930	M	2	1	1	3102008	530010	C349	5,75	40,46	0	2	1	3
1172	2008	530010	11316498	30091947	M	1	2	4	25012008	530010	C349	5,75	40,46	0	2	1	3
1173	2008	530010	10189467	28021933	M	2	2	9	7012008	530010	C349	5,75	40,46	0	2	1	3
1174	2008	530010	13410494	20051945	F	1	1	3	11092008	530010	C349	5,75	40,46	0	2	4	3
1175	2008	530010	12018855	5051938	M	2	1	2	27082008	530010	C349	5,75	40,46	0	2	4	3
1176	2008	530010	13404640	3041930	F	2	3	3	31102008	530010	C349	5,75	40,46	0	2	4	3
1177	2008	530010	13409454	2031922	M	3	3	5	14062008	530010	J440	5,75	40,46	1	1	1	1
1178	2008	530010	13418517	19061939	M	1	4	5	2102008	530010	I694	5,75	40,46	1	2	1	2
1179	2008	530010	13409740	21111934	F	2	3	5	29082008	530010	I694	5,75	40,46	1	2	1	2
1180	2008	530010	11315219	17031943	F	1	2	4	6062008	530010	I694	5,75	40,46	1	2	1	2
1181	2008	530010	11314003	8021939	M	1	2	5	18042008	530010	I694	5,75	40,46	1	2	1	2
1182	2008	530010	13405290	4051927	M	3	2	3	2102008	530010	I694	5,75	40,46	1	2	1	2
1183	2008	530010	11306543	28041936	M	2	1	3	27012008	530010	I694	5,75	40,46	1	2	1	2
1184	2008	530010	13405708	9081934	M	2	3	2	11092008	530010	I694	5,75	40,46	1	1	1	1
1185	2008	530010	13417893	24011920	F	3	1	5	16122008	530010	I694	5,75	40,46	1	1	4	1
1186	2008	530010	11313792	26081911	M	3	1	1	5022008	530010	I694	5,75	40,46	1	1	2	1
1187	2008	530010	12018870	7081929	M	2	2	4	15102008	530010	I694	5,75	40,46	1	1	1	1
1188	2008	530010	11313847	2021925	F	3	2	5	19032008	530010	I694	5,75	40,46	1	1	1	1
1189	2008	530010	13405373	3031918	F	3	3	9	30102008	530010	I694	5,75	40,46	1	1	1	1
1190	2008	530010	12018769	22091933	M	2	2	4	21062008	530010	I694	5,75	40,46	1	1	1	1
1191	2008	530010	13418821	8101936	M	2	3	2	12092008	530010	I694	5,75	40,46	1	3	4	3
1192	2008	530010	13409530	19101933	M	2	1	1	22072008	530010	I694	5,75	40,46	1	3	1	3
1193	2008	530010	11317422	12061930	M	2	4	1	7022008	530010	I694	5,75	40,46	1	2	1	2
1194	2008	530010	11315183	8041928	M	3	3	2	17062008	530010	I694	5,75	40,46	1	2	1	2
1195	2008	530010	13413821	15111919	F	3	3	9	8092008	530010	I694	5,75	40,46	1	2	9	2
1196	2008	530010	11306116	18031929	M	2	2	1	8032008	530010	I694	5,75	40,46	1	2	2	2
1197	2008	530010	12018150	14011924	M	3	1	1	5092008	530010	I694	5,75	40,46	1	2	1	2
1198	2008	530010	11314773	20061933	M	2	2	2	21022008	530010	I694	5,75	40,46	1	3	1	4
1199	2008	530010	12019387	15031943	M	1	1	2	15052008	530010	I694	5,75	40,46	1	3	4	4
1200	2008	530010	11306790	9081914	M	3	3	2	11022008	530010	I694	5,75	40,46	1	3	1	4
1201	2008	530010	12017751	21101942	F	1	2	2	23042008	530010	I694	5,75	40,46	1	3	4	4
1202	2008	530010	12019124	10011932	M	2	2	1	24052008	530010	I694	5,75	40,46	1	3	4	4
1203	2008	530010	13404628	8121920	F	3	3	2	7112008	530010	I694	5,75	40,46	1	3	4	4
1204	2008	530010	13405068	22011919	M	3	3	1	25102008	530010	I694	5,75	40,46	1	3	1	4
1205	2008	530010	13409679	28041916	F	3	3	1	14082008	530010	I694	5,75	40,46	1	3	1	4
1206	2008	530010	11314606	30031934	M	2	2	1	22082008	530010	I694	5,75	40,46	1	3	2	4
1207	2008	530010	12019399	12051930	F	2	3	3	9072008	530010	I694	5,75	40,46	1	3	1	4
1208	2008	530010	12017728	24081947	F	1	2	2	6042008	530010	I694	5,75	40,46	1	3	1	4
1209	2008	530010	12019123	20111922	M	3	2	3	23052008	530010	I694	5,75	40,46	1	3	1	4
1210	2008	530010	11314713	20111915	F	3	1	1	6042008	530010	I694	5,75	40,46	1	3	1	4
1211	2008	530010	13413928	2081936	F	2	2	1	27072008	530010	I694	5,75	40,46	1	3	4	4
1212	2008	530010	12019120	3031921	M	3	3	1	3062008	530010	I694	5,75	40,46	1	3	1	4
1213	2008	530010	13419479	12101936	F	2	1	3	20092008	530010	I694	5,75	40,46	1	3	4	4
1214	2008	530010	13417356	24051927	F	3	3	1	12122008	530010	I694	5,75	40,46	1	3	1	4
1215	2008	530010	12019492	15091942	F	1	2	2	22072008	530010	I694	5,75	40,46	1	3	4	4
1216	2008	530010	12019147	10081921	F	3	3	1	21062008	530010	I694	5,75	40,46	1	3	1	4
1217	2008	530010	13410142	20051938	F	2	2	1	13072008	530010	I694	5,75	40,46	1	3	4	4
1218	2008	530010	12019145	8071919	M	3	3	1	17082008	530010	I694	5,75	40,46	1	3	1	4
1219	2008	530010	10191034	25051944	M	1	2	2	1012008	530010	I694	5,75	40,46	1	3	2	4
1220	2008	530010	11314770	28051940	M	1	1	2	23032008	530010	I694	5,75	40,46	1	3	4	4
1221	2008	530010	11306766	27021923	F	3	3	2	14012008	530010	I694	5,75	40,46	1	3	4	4
1222	2008	530010	11306309	16091927	F	3	3	1	15042008	530010	I694	5,75	40,46	1	2	4	1
1223	2008	530010	8948494	25121919	M	3	3	2	30072008	530010	I694	5,75	40,46	1	2	1	1
1224	2008	530010	13419188	10121925	M	3	2	3	4102008	530010	I694	5,75	40,46	1	2	4	1
1225	2008	530010	13409207	19091918	M	3	2	3	20062008	530010	I694	5,75	40,46	1	2	1	1
1226	2008	530010	13410094	26101937	M	2	2	1	26122008	530010	I694	5,75	40,46	1	4	4	5
1227	2008	530010	13409269	28081928	M	2	4	9	26062008	530010	I694	5,75	40,46	1	2	1	3
1228	2008	530010	13405351	15081930	M	2	3	2	11112008	530010	I694	5,75	40,46	1	2	4	3
1229	2008	530010	13417184	2061926	M	3	2	3	30122008	530010	I694	5,75	40,46	1	2	1	3
1230	2008	530010	11314978	4021927	M	3	2	1	14032008	530010	I694	5,75	40,46	1	2	4	3
1231	2008	530010	11316393	22031932	M	2	9	9	17022008	530010	I694	5,75	40,46	1	2	4	3
1232	2008	530010	11306156	20031924	F	3	3	2	26042008	530010	I694	5,75	40,46	1	2	1	3
1233	2008	530010	12019239	3021915	M	3	3	2	11052008	530010	I694	5,75	40,46	1	2	4	3
1234	2008	530010	13409835	19021927	M	3	2	3	10072008	530010	I694	5,75	40,46	1	2	4	3
1235	2008	530010	12019779	7091922	F	3	3	9	17052008	530010	I694	5,75	40,46	1	2	4	3
1236	2008	530010	10191607	23081920	M	3	3	2	1052008	530010	I694	5,75	40,46	1	2	2	3
1237	2008	530010	13405561	14101947	F	1	2	1	11102008	530010	I694	5,75	40,46	1	2	1	3
1238	2008	530010	11314119	17101931	M	2	2	3	11022008	530010	I694	5,75	40,46	1	2	1	3
1239	2008	530010	11314385	28081923	M	3	2	4	24022008	530010	I694	5,75	40,46	1	2	4	3
1240	2008	530010	13417853	15041935	F	2	3	3	31122008	530010	I694	5,75	40,46	1	2	1	2
1241	2008	530010	13417541	22091915	F	3	3	3	3122008	530010	I694	5,75	40,46	1	2	1	2
1242	2008	530010	13409871	15101940	M	1	4	4	13062008	530010	I694	5,75	40,46	1	2	4	2
1243	2008	530010	13409343	19011939	M	1	4	4	22062008	530010	I694	5,75	40,46	1	2	1	2
1244	2008	530010	11310599	27091928	F	2	2	1	4012008	530010	I694	5,75	40,46	1	2	2	2
1245	2008	530010	12019904	7071910	F	3	3	1	24102008	530010	I694	5,75	40,46	1	4	1	4
1246	2008	530010	13409010	14091914	F	3	3	1	16122008	530010	I694	5,75	40,46	1	1	4	2
1247	2008	530010	11314486	1121914	M	3	3	5	21092008	530010	I694	5,75	40,46	1	1	1	2
1248	2008	530010	13409024	24011937	F	2	4	5	25082008	530010	I694	5,75	40,46	1	1	1	1
1249	2008	530010	11315377	12051925	M	3	3	3	28042008	530010	I694	5,75	40,46	1	1	4	1
1266	2008	530010	11317426	27081934	M	2	2	1	13022008	530010	I694	5,75	40,46	1	2	4	3
1267	2008	530010	13418729	5101927	M	3	3	1	31082008	530010	I694	5,75	40,46	1	4	4	3
1268	2008	530010	13410075	14101923	F	3	1	1	24122008	530010	I694	5,75	40,46	1	4	4	3
1269	2008	530010	11315935	20081913	F	3	1	1	20022008	530010	I694	5,75	40,46	1	4	2	3
1270	2008	530010	11317416	9021938	M	1	4	9	20012008	530010	I694	5,75	40,46	1	1	4	2
1271	2008	530010	13418113	26081948	M	1	2	4	29092008	530010	I694	5,75	40,46	1	1	4	2
1272	2008	530010	13409919	2091920	M	3	2	4	20082008	530010	I694	5,75	40,46	1	1	1	2
1273	2008	530010	12017840	28041938	F	2	3	1	26052008	530010	I694	5,75	40,46	1	3	4	4
1274	2008	530010	11306110	14071925	M	3	3	3	23012008	530010	I694	5,75	40,46	1	3	1	4
1275	2008	530010	13405313	24101948	F	1	3	1	24102008	530010	I694	5,75	40,46	1	3	2	4
1276	2008	530010	11317276	12071937	M	2	3	2	5042008	530010	I694	5,75	40,46	1	3	2	4
1277	2008	530010	13413626	28101933	M	2	3	2	17082008	530010	I694	5,75	40,46	1	3	4	4
1278	2008	530010	13405323	4031923	M	3	1	9	1112008	530010	I694	5,75	40,46	1	3	1	4
1279	2008	530010	11310715	7011918	M	3	1	1	11022008	530010	I694	5,75	40,46	1	3	4	4
1280	2008	530010	13413656	3021926	F	3	3	1	20072008	530010	I694	5,75	40,46	1	3	4	4
1281	2008	530010	12020121	22111939	M	1	2	1	7062008	530010	I694	5,75	40,46	1	3	4	4
1282	2008	530010	11317364	13091930	M	2	2	2	11012008	530010	I694	5,75	40,46	1	3	1	4
1283	2008	530010	12017361	22041933	F	2	1	2	26072008	530010	I694	5,75	40,46	1	3	2	4
1284	2008	530010	12017457	18011940	M	1	2	4	16062008	530010	I694	5,75	40,46	1	4	1	4
1285	2008	530010	13419202	12041932	M	2	4	2	1092008	530010	I694	5,75	40,46	1	4	4	4
1286	2008	530010	11315489	26101937	F	2	1	2	14032008	530010	I694	5,75	40,46	1	4	4	4
1287	2008	530010	10189688	3021928	F	3	1	1	24082008	530010	I694	5,75	40,46	1	4	2	4
1288	2008	530010	13413270	8121930	F	2	3	3	23122008	530010	I694	5,75	40,46	1	3	4	3
1289	2008	530010	10191572	3071936	M	2	2	4	8042008	530010	I694	5,75	40,46	1	3	1	3
1290	2008	530010	11313602	16021943	M	1	4	3	18012008	530010	I694	5,75	40,46	1	3	1	3
1291	2008	530010	13412724	12071931	F	2	3	2	2122008	530010	I694	5,75	40,46	1	3	4	3
1292	2008	530010	11313628	19041919	M	3	3	9	20022008	530010	I694	5,75	40,46	1	3	1	3
1293	2008	530010	13409341	4051932	M	2	2	1	17062008	530010	I694	5,75	40,46	1	3	4	4
1294	2008	530010	12019074	12101926	M	3	2	3	30052008	530010	I694	5,75	40,46	1	3	4	4
1295	2008	530010	11313752	12061939	F	1	3	3	8032008	530010	I694	5,75	40,46	1	3	4	4
1296	2008	530010	11314851	25081934	M	2	3	3	24032008	530010	I694	5,75	40,46	1	3	1	4
1297	2008	530010	11314841	27091926	F	3	1	9	6032008	530010	I694	5,75	40,46	1	3	2	4
1298	2008	530010	13410029	28041925	F	3	1	1	14082008	530010	I694	5,75	40,46	1	3	4	4
1299	2008	530010	13414244	15071917	M	3	1	2	6092008	530010	I694	5,75	40,46	1	3	1	4
1300	2008	530010	13412740	18041945	M	1	2	9	20122008	530010	I694	5,75	40,46	1	3	4	4
1301	2008	530010	13409617	22031927	F	3	1	1	25062008	530010	I694	5,75	40,46	1	3	2	4
1302	2008	530010	12018349	12021918	F	3	3	1	15082008	530010	I694	5,75	40,46	1	3	4	4
1303	2008	530010	13409820	20071942	M	1	1	3	5082008	530010	I694	5,75	40,46	1	3	1	4
1304	2008	530010	11317216	2111905	F	3	1	2	21022008	530010	I694	5,75	40,46	1	2	4	3
1305	2008	530010	13418882	12011939	M	1	9	9	21112008	530010	I694	5,75	40,46	1	2	1	3
1306	2008	530010	11315394	3031926	M	3	3	3	7052008	530010	I694	5,75	40,46	1	2	1	3
1307	2008	530010	12018306	20011910	F	3	1	4	6062008	530010	I694	5,75	40,46	1	2	4	3
1308	2008	530010	8942962	6101919	M	3	3	3	16022008	530010	I694	5,75	40,46	1	2	1	3
1309	2008	530010	11311569	8061946	F	1	1	1	4052008	530010	I694	5,75	40,46	1	2	2	3
1310	2008	530010	12018314	13021935	F	2	1	1	6072008	530010	I694	5,75	40,46	1	2	4	3
1311	2008	530010	13413839	12021926	M	3	3	1	29092008	530010	I694	5,75	40,46	1	2	4	3
1312	2008	530010	12019053	29121915	F	3	3	1	14052008	530010	I694	5,75	40,46	1	2	1	3
1313	2008	530010	12017300	10081921	F	3	3	1	4052008	530010	I694	5,75	40,46	1	2	1	3
1314	2008	530010	13405420	9091948	M	1	2	3	28092008	530010	I694	5,75	40,46	1	2	2	3
1315	2008	530010	11316005	7041939	M	1	2	3	2012008	530010	I694	5,75	40,46	1	2	1	3
1316	2008	530010	11314829	25071921	F	3	1	1	30032008	530010	I694	5,75	40,46	1	2	2	3
1317	2008	530010	12017319	8041921	F	3	9	9	15052008	530010	I694	5,75	40,46	1	2	2	3
1318	2008	530010	13409686	2061916	F	3	3	1	30062008	530010	I694	5,75	40,46	1	2	4	3
1319	2008	530010	13413976	8081929	M	2	2	9	18082008	530010	I694	5,75	40,46	1	2	1	3
1320	2008	530010	12017286	20051935	F	2	2	3	4042008	530010	I694	5,75	40,46	1	2	4	3
1321	2008	530010	11315194	5061931	M	2	3	4	7062008	530010	I694	5,75	40,46	1	2	1	3
1322	2008	530010	11305525	1031926	M	3	3	2	21022008	530010	I694	5,75	40,46	1	2	1	3
1323	2008	530010	13417337	31031937	F	2	9	9	10112008	530010	I694	5,75	40,46	1	2	4	3
1324	2008	530010	13418968	25061935	M	2	1	1	21092008	530010	I694	5,75	40,46	1	2	2	3
1325	2008	530010	13405064	6071926	F	3	3	2	23102008	530010	I694	5,75	40,46	1	2	1	3
1326	2008	530010	11306131	5091924	F	3	3	2	6012008	530010	E149	5,75	40,46	1	2	1	2
1327	2008	530010	11314077	10061916	F	3	1	9	21032008	530010	E149	5,75	40,46	1	2	1	2
1328	2008	530010	11315253	7081932	M	2	2	3	19032008	530010	E149	5,75	40,46	1	2	1	2
1329	2008	530010	13409305	20011918	M	3	2	3	23062008	530010	E149	5,75	40,46	1	2	1	2
1330	2008	530010	13414125		F	3	3	2	21102008	530010	E149	5,75	40,46	1	1	1	1
1331	2008	530010	13409174	20061934	M	2	2	4	22052008	530010	E149	5,75	40,46	1	1	1	1
1332	2008	530010	13405346	28061923	M	3	2	5	7112008	530010	E149	5,75	40,46	1	1	1	1
1333	2008	530010	13409389	23051922	M	3	1	3	6082008	530010	E149	5,75	40,46	1	1	1	1
1334	2008	530010	11305650	6061916	F	3	3	3	8012008	530010	E149	5,75	40,46	1	1	1	1
1335	2008	530010	12018799	25021924	M	3	2	4	25082008	530010	E149	5,75	40,46	1	1	1	1
1336	2008	530010	11309953	23091931	M	2	2	9	30012008	530010	E149	5,75	40,46	1	1	1	1
1337	2008	530010	11313965	20031945	M	1	4	4	7022008	530010	E149	5,75	40,46	1	1	1	1
1338	2008	530010	13417671	9021931	F	2	3	5	29112008	530010	E149	5,75	40,46	1	1	1	1
1339	2008	530010	11315220	11031929	M	2	3	5	21062008	530010	E149	5,75	40,46	1	1	1	1
1340	2008	530010	11306135	6031920	M	3	2	3	11012008	530010	E149	5,75	40,46	1	1	1	1
1341	2008	530010	13418130	8061935	F	2	1	1	24082008	530010	E149	5,75	40,46	1	1	4	1
1342	2008	530010	11316090	26111933	F	2	1	1	21032008	530010	E149	5,75	40,46	1	1	1	1
1343	2008	530010	13409954	8061924	M	3	3	5	6082008	530010	E149	5,75	40,46	1	1	2	1
1344	2008	530010	13405253	29061923	M	3	2	2	14102008	530010	E149	5,75	40,46	1	3	4	3
1345	2008	530010	11314905	15111946	M	1	4	4	12062008	530010	E149	5,75	40,46	1	3	4	3
1346	2008	530010	12017578	11011930	F	2	4	2	23052008	530010	E149	5,75	40,46	1	3	1	3
1347	2008	530010	13413699	8041948	F	1	2	3	1082008	530010	E149	5,75	40,46	1	3	1	3
1348	2008	530010	11314897	7041931	M	2	1	1	26022008	530010	E149	5,75	40,46	1	3	1	3
1349	2008	530010	11314917	17061924	F	3	1	2	27062008	530010	E149	5,75	40,46	1	3	4	3
1350	2008	530010	11306405	4071943	M	1	2	1	3032008	530010	E149	5,75	40,46	1	3	1	3
1351	2008	530010	13413683	7071937	F	2	2	1	4072008	530010	E149	5,75	40,46	1	3	9	3
1352	2008	530010	13405269	5081922	M	3	3	1	30102008	530010	E149	5,75	40,46	1	3	1	3
1353	2008	530010	13410100	24091933	F	2	2	9	8072008	530010	E149	5,75	40,46	1	2	1	2
1354	2008	530010	13418120	10031922	F	3	1	1	27082008	530010	E149	5,75	40,46	1	2	1	2
1355	2008	530010	11313657	10011920	F	3	1	1	10032008	530010	E149	5,75	40,46	1	2	1	2
1356	2008	530010	13418973	6011940	F	1	3	9	22092008	530010	E149	5,75	40,46	1	3	2	4
1357	2008	530010	12017735	15021932	M	2	3	2	14042008	530010	E149	5,75	40,46	1	3	4	4
1358	2008	530010	12019138	10011940	M	1	2	2	10072008	530010	E149	5,75	40,46	1	3	4	4
1359	2008	530010	12017887	12031927	F	3	3	1	11072008	530010	E149	5,75	40,46	1	3	1	4
1360	2008	530010	11312153	7051923	M	3	3	3	20082008	530010	E149	5,75	40,46	1	3	1	4
1361	2008	530010	12019126	26071932	F	2	3	5	24052008	530010	E149	5,75	40,46	1	3	1	4
1362	2008	530010	13405020	20111920	M	3	1	2	16102008	530010	E149	5,75	40,46	1	3	1	4
1363	2008	530010	13405073	20021915	F	3	3	1	23102008	530010	E149	5,75	40,46	1	3	4	4
1364	2008	530010	12017702	17121945	F	1	2	2	21032008	530010	E149	5,75	40,46	1	3	1	4
1365	2008	530010	13405091	27101944	F	1	2	2	31102008	530010	E149	5,75	40,46	1	3	2	4
1366	2008	530010	13417407	29121938	M	1	2	9	28122008	530010	E149	5,75	40,46	1	3	1	4
1367	2008	530010	13418938	4041942	M	1	1	9	3092008	530010	E149	5,75	40,46	1	3	1	4
1368	2008	530010	13418173	18031930	M	2	3	1	22112008	530010	E149	5,75	40,46	1	3	1	4
1369	2008	530010	11314698	5051926	F	3	3	2	9032008	530010	E149	5,75	40,46	1	3	1	4
1370	2008	530010	13412606	22011943	F	1	2	1	13122008	530010	E149	5,75	40,46	1	3	4	4
1371	2008	530010	13404698	30051935	F	2	3	3	23112008	530010	E149	5,75	40,46	1	3	1	4
1372	2008	530010	12019388	28021929	F	2	3	9	15052008	530010	E149	5,75	40,46	1	3	1	4
1373	2008	530010	13405069	17031932	F	2	2	2	26112008	530010	E149	5,75	40,46	1	3	1	4
1374	2008	530010	12019155	30121926	M	3	2	4	13062008	530010	E149	5,75	40,46	1	3	1	4
1375	2008	530010	13418666	10031933	F	2	3	9	15092008	530010	E149	5,75	40,46	1	3	1	4
1376	2008	530010	13417397	25121927	F	3	3	1	10122008	530010	E149	5,75	40,46	1	3	1	4
1377	2008	530010	12019411	11041924	F	3	3	2	8052008	530010	E149	5,75	40,46	1	3	1	4
1378	2008	530010	13409726	22031928	M	3	2	9	9072008	530010	E149	5,75	40,46	1	3	4	4
1379	2008	530010	12019184	23051943	M	1	2	1	16072008	530010	E149	5,75	40,46	1	3	1	4
1380	2008	530010	11314702	9031929	M	2	2	1	12032008	530010	E149	5,75	40,46	1	3	1	4
1381	2008	530010	13414859	4031923	F	3	1	9	10072008	530010	E149	5,75	40,46	1	3	4	4
1382	2008	530010	13417339	29111932	F	2	1	1	10112008	530010	E149	5,75	40,46	1	3	4	4
1383	2008	530010	13405054	24061928	F	3	3	1	14102008	530010	E149	5,75	40,46	1	3	4	4
1384	2008	530010	11313552	7081925	F	3	3	1	6022008	530010	E149	5,75	40,46	1	3	1	4
1385	2008	530010	11314737	27031940	M	1	2	1	6032008	530010	E149	5,75	40,46	1	3	1	4
1386	2008	530010	12017754	3031941	M	1	2	2	18042008	530010	E149	5,75	40,46	1	3	4	4
1387	2008	530010	11306807	2071944	M	1	1	9	14022008	530010	E149	5,75	40,46	1	3	2	4
1388	2008	530010	11313349	12011939	F	1	2	3	6012008	530010	E149	5,75	40,46	1	3	4	4
1389	2008	530010	13405870	1121939	F	1	3	3	29102008	530010	E149	5,75	40,46	1	2	2	1
1390	2008	530010	11306238	23061928	F	2	3	1	17012008	530010	E149	5,75	40,46	1	4	2	5
1391	2008	530010	12019236	27041939	M	1	2	2	12052008	530010	E149	5,75	40,46	1	2	4	3
1392	2008	530010	13405767	10011936	M	2	2	3	9092008	530010	E149	5,75	40,46	1	2	1	3
1393	2008	530010	11314977	13091945	F	1	3	4	13032008	530010	E149	5,75	40,46	1	2	4	3
1394	2008	530010	13417446	22041930	F	2	3	1	2122008	530010	E149	5,75	40,46	1	2	1	3
1395	2008	530010	13418251	24011926	F	3	3	2	1092008	530010	E149	5,75	40,46	1	2	1	3
1396	2008	530010	13418194	15121935	F	2	3	3	22082008	530010	E149	5,75	40,46	1	2	1	3
1397	2008	530010	13419490	15051943	M	1	4	2	21092008	530010	E149	5,75	40,46	1	2	4	3
1398	2008	530010	4931057	11041925	F	3	2	1	30072008	530010	E149	5,75	40,46	1	2	1	3
1399	2008	530010	13409244	13101942	M	1	2	3	13062008	530010	E149	5,75	40,46	1	2	1	3
1400	2008	530010	13409832	27061903	F	3	1	1	19072008	530010	E149	5,75	40,46	1	2	1	3
1401	2008	530010	13417032	12071931	F	2	3	2	13112008	530010	E149	5,75	40,46	1	2	2	3
1402	2008	530010	13419033	27091928	F	2	2	4	21092008	530010	E149	5,75	40,46	1	2	1	3
1403	2008	530010	13414496	8041932	F	2	4	3	29072008	530010	E149	5,75	40,46	1	2	4	2
1404	2008	530010	12018137	23051932	F	2	3	5	19082008	530010	E149	5,75	40,46	1	2	1	2
1405	2008	530010	12019819	19051925	F	3	3	3	23062008	530010	E149	5,75	40,46	1	2	1	2
1406	2008	530010	11316847	20091922	F	3	3	1	12012008	530010	E149	5,75	40,46	1	2	1	2
1407	2008	530010	13413760	8011915	F	3	3	3	20082008	530010	E149	5,75	40,46	1	2	1	2
1408	2008	530010	13409892	24091911	F	3	3	2	15082008	530010	E149	5,75	40,46	1	2	1	2
1409	2008	530010	11315164	4011927	M	3	1	2	17032008	530010	E149	5,75	40,46	1	2	4	2
1410	2008	530010	11314516	24021948	M	1	4	5	4042008	530010	E149	5,75	40,46	1	2	1	2
1411	2008	530010	11317424	24121940	F	1	3	2	14022008	530010	E149	5,75	40,46	1	2	1	2
1412	2008	530010	13409723	25071925	M	3	2	5	7072008	530010	E149	5,75	40,46	1	2	1	2
1413	2008	530010	12019459	4091924	F	3	1	9	23062008	530010	E149	5,75	40,46	1	2	1	2
1414	2008	530010	12018123	20071946	F	1	1	3	18072008	530010	E149	5,75	40,46	1	2	1	2
1415	2008	530010	11306329	14041928	M	2	1	5	23012008	530010	E149	5,75	40,46	1	1	1	1
1437	2008	530010	13410099	15101928	M	2	1	9	21062008	530010	E149	5,75	40,46	1	2	1	3
1438	2008	530010	12019919	2041945	F	1	3	1	21092008	530010	E149	5,75	40,46	1	4	4	3
1439	2008	530010	12018053	17071920	F	3	3	4	23042008	530010	E149	5,75	40,46	1	1	1	2
1440	2008	530010	13410457	16101931	F	2	2	3	7102008	530010	E149	5,75	40,46	1	1	1	2
1441	2008	530010	12017394	29041945	M	1	3	3	11042008	530010	E149	5,75	40,46	1	3	1	4
1442	2008	530010	13414367	27071940	M	1	2	2	29092008	530010	E149	5,75	40,46	1	3	4	4
1443	2008	530010	12017848	10081934	M	2	2	2	9062008	530010	E149	5,75	40,46	1	3	4	4
1444	2008	530010	12019983	5101945	M	1	4	2	22052008	530010	E149	5,75	40,46	1	3	4	4
1445	2008	530010	12017830	3091932	F	2	3	1	18052008	530010	E149	5,75	40,46	1	3	1	4
1446	2008	530010	11317301	7041938	F	1	2	1	29022008	530010	E149	5,75	40,46	1	3	4	4
1447	2008	530010	11313724	11031934	M	2	2	3	7022008	530010	E149	5,75	40,46	1	3	4	4
1448	2008	530010	13413637	24121934	M	2	2	2	19082008	530010	E149	5,75	40,46	1	3	4	4
1449	2008	530010	11317379	13101930	F	2	4	1	17012008	530010	E149	5,75	40,46	1	3	1	4
1450	2008	530010	11317358	19091947	F	1	3	3	4012008	530010	E149	5,75	40,46	1	3	4	4
1451	2008	530010	13414376	23011939	M	1	1	2	2102008	530010	E149	5,75	40,46	1	3	4	4
1452	2008	530010	13417831	14071935	F	2	1	2	28112008	530010	E149	5,75	40,46	1	3	5	4
1453	2008	530010	12018410	15061941	M	1	2	5	1072008	530010	E149	5,75	40,46	1	3	1	4
1454	2008	530010	13418410	15011930	F	2	3	1	14092008	530010	E149	5,75	40,46	1	4	2	4
1455	2008	530010	13418684	15071922	F	3	3	1	12112008	530010	E149	5,75	40,46	1	4	1	4
1456	2008	530010	13409285	18021932	F	2	3	2	18062008	530010	E149	5,75	40,46	1	4	4	4
1457	2008	530010	11306243	4121916	F	3	4	3	7022008	530010	E149	5,75	40,46	1	3	4	3
1458	2008	530010	10191736	6011931	F	2	2	4	1032008	530010	E149	5,75	40,46	1	3	1	3
1459	2008	530010	13417484	4091932	F	2	3	2	21112008	530010	E149	5,75	40,46	1	3	1	4
1460	2008	530010	12019149	12081928	F	2	3	2	25062008	530010	E149	5,75	40,46	1	3	1	4
1461	2008	530010	13413280	24081937	F	2	1	1	29122008	530010	E149	5,75	40,46	1	3	1	4
1462	2008	530010	13412723	11081934	F	2	3	3	2122008	530010	E149	5,75	40,46	1	3	1	4
1463	2008	530010	11316528	12091928	F	2	3	2	12012008	530010	E149	5,75	40,46	1	3	1	4
1464	2008	530010	11315358	27091947	M	1	2	3	14042008	530010	E149	5,75	40,46	1	3	1	4
1465	2008	530010	12018943	3031947	M	1	2	9	30062008	530010	E149	5,75	40,46	1	3	1	4
1466	2008	530010	11316016	10041932	F	2	2	9	13012008	530010	E149	5,75	40,46	1	3	4	4
1467	2008	530010	13418077	27061925	M	3	2	1	1082008	530010	E149	5,75	40,46	1	3	4	4
1468	2008	530010	13404688	22051943	F	1	1	3	16102008	530010	E149	5,75	40,46	1	3	1	4
1469	2008	530010	13416694	12111932	M	2	1	3	22102008	530010	E149	5,75	40,46	1	3	4	4
1470	2008	530010	12018724	2021926	F	3	1	1	12052008	530010	E149	5,75	40,46	1	3	4	4
1471	2008	530010	11313918	10101934	F	2	2	2	6022008	530010	E149	5,75	40,46	1	3	1	4
1472	2008	530010	12019631	1081942	F	1	2	9	25052008	530010	E149	5,75	40,46	1	3	9	4
1473	2008	530010	13409854	24051948	F	1	1	1	6082008	530010	E149	5,75	40,46	1	3	4	4
1474	2008	530010	11315896	11111931	F	2	1	1	3032008	530010	E149	5,75	40,46	1	3	1	4
1475	2008	530010	13418361	29041939	M	1	4	5	16082008	530010	E149	5,75	40,46	1	3	5	3
1476	2008	530010	12017607	26031940	F	1	3	9	30072008	530010	E149	5,75	40,46	1	3	4	3
1477	2008	530010	12017603	1111933	M	2	2	1	21072008	530010	E149	5,75	40,46	1	3	4	3
1478	2008	530010	13405310	4011910	M	3	2	3	14112008	530010	E149	5,75	40,46	1	3	4	3
1479	2008	530010	12018273	4061937	F	2	3	3	19042008	530010	E149	5,75	40,46	1	2	1	3
1480	2008	530010	11306395	24041924	F	3	3	1	2062008	530010	E149	5,75	40,46	1	2	4	3
1481	2008	530010	13409061	18031935	M	2	2	1	3072008	530010	E149	5,75	40,46	1	2	4	3
1482	2008	530010	11306378	18081933	M	2	2	3	24042008	530010	E149	5,75	40,46	1	2	1	3
1483	2008	530010	13419057	5091930	F	2	1	2	7102008	530010	E149	5,75	40,46	1	2	1	3
1484	2008	530010	13418115	23091937	F	2	3	2	1082008	530010	E149	5,75	40,46	1	2	1	3
1485	2008	530010	11315319	13081909	F	3	3	3	28032008	530010	E149	5,75	40,46	1	2	1	3
1486	2008	530010	13409052	8031943	M	1	1	1	29092008	530010	E149	5,75	40,46	1	2	4	3
1487	2008	530010	12018297	12031932	F	2	3	2	18072008	530010	E149	5,75	40,46	1	2	4	3
1488	2008	530010	13409775	25101938	M	1	2	3	27072008	530010	E149	5,75	40,46	1	2	1	3
1489	2008	530010	12017469	27101923	M	3	2	2	25062008	530010	E149	5,75	40,46	1	2	1	3
1490	2008	530010	12019868	24101935	M	2	2	5	19102008	530010	E149	5,75	40,46	1	1	1	1
1491	2008	530010	12017311	21091938	F	1	3	2	16042008	530010	E149	5,75	40,46	1	2	1	3
1492	2008	530010	11313812	23021946	M	1	2	2	7022008	530010	E149	5,75	40,46	1	2	1	3
1493	2008	530010	13413521	5111947	F	1	1	4	12082008	530010	E149	5,75	40,46	1	2	4	3
1494	2008	530010	13414196	24071948	F	1	4	5	24082008	530010	E149	5,75	40,46	1	2	1	3
1495	2008	530010	11309659	20081938	F	2	4	9	8112008	530010	E149	5,75	40,46	1	2	1	3
1496	2008	530010	11317486	13101918	F	3	3	2	11012008	530010	E149	5,75	40,46	1	2	1	3
1497	2008	530010	11306806	2111942	M	1	4	2	11022008	530010	E149	5,75	40,46	1	2	4	3
1498	2008	530010	13404632	3021938	F	2	3	3	28102008	530010	E149	5,75	40,46	1	2	1	3
1499	2008	530010	13404522	15081938	M	2	1	1	1112008	530010	E149	5,75	40,46	1	2	1	3
1500	2008	530010	13409671	13061942	M	1	9	9	14062008	530010	E149	5,75	40,46	1	2	2	3
1501	2008	530010	13409691	11031919	M	3	3	2	7062008	530010	E149	5,75	40,46	1	2	4	3
1502	2008	530010	13404646	4061932	M	2	2	9	13112008	530010	E149	5,75	40,46	1	2	4	3
1503	2008	530010	13409637	9041915	F	3	1	9	30062008	530010	E149	5,75	40,46	1	2	4	3
1504	2008	530010	12017990	16081934	M	2	2	3	4062008	530010	E149	5,75	40,46	1	2	1	3
1505	2008	530010	11313922	27021925	M	3	2	9	10022008	530010	E149	5,75	40,46	1	2	1	3
1506	2008	530010	12017782	11101939	F	1	3	2	7052008	530010	E149	5,75	40,46	1	2	4	3
1507	2008	530010	12019115	7061924	M	3	3	2	3062008	530010	E149	5,75	40,46	1	2	1	3
1508	2008	530010	13412655	23031932	M	2	2	5	20122008	530010	E149	5,75	40,46	1	2	4	3
1509	2008	530010	13413735	12121935	F	2	1	2	10082008	530010	E149	5,75	40,46	1	2	2	3
1510	2008	530010	11313863	11051922	F	3	3	2	3042008	530010	G309	5,75	40,46	0	2	1	2
1511	2008	530010	11314312	23041920	F	3	3	2	23032008	530010	G309	5,75	40,46	0	2	1	2
1512	2008	530010	13417333	23051915	F	3	1	1	15112008	530010	G309	5,75	40,46	0	2	1	2
1513	2008	530010	13412667	2111907	F	3	3	3	10122008	530010	G309	5,75	40,46	0	1	1	1
1514	2008	530010	13419005	17091924	M	3	2	5	6112008	530010	G309	5,75	40,46	0	1	1	1
1515	2008	530010	13417884	10121930	F	2	3	5	7122008	530010	G309	5,75	40,46	0	1	1	1
1516	2008	530010	13419031	25011926	F	3	3	4	20092008	530010	G309	5,75	40,46	0	1	1	1
1517	2008	530010	11316483	11091916	M	3	3	5	2012008	530010	G309	5,75	40,46	0	1	1	1
1518	2008	530010	13409021	3101912	F	3	3	3	21082008	530010	G309	5,75	40,46	0	1	1	1
1519	2008	530010	11313969	10031917	M	3	2	5	6022008	530010	G309	5,75	40,46	0	1	1	1
1520	2008	530010	11316386	29031917	M	3	2	3	13052008	530010	G309	5,75	40,46	0	1	1	1
1521	2008	530010	11306643	27081932	M	2	3	9	28022008	530010	G309	5,75	40,46	0	1	1	1
1522	2008	530010	11306296	18091920	F	3	3	4	27022008	530010	G309	5,75	40,46	0	1	1	1
1523	2008	530010	10191569	3011918	M	3	3	4	27032008	530010	G309	5,75	40,46	0	1	1	1
1524	2008	530010	13404793	4121917	F	3	3	4	28112008	530010	G309	5,75	40,46	0	1	1	1
1525	2008	530010	13413543	25091916	F	3	3	4	10112008	530010	G309	5,75	40,46	0	1	1	1
1526	2008	530010	11315218	15101925	F	3	3	4	14062008	530010	G309	5,75	40,46	0	1	1	1
1527	2008	530010	12018482	3111921	F	3	3	2	11042008	530010	G309	5,75	40,46	0	3	1	4
1528	2008	530010	12018485	12031945	F	1	2	2	18042008	530010	G309	5,75	40,46	0	3	1	4
1529	2008	530010	13417378	12041934	M	2	2	2	21112008	530010	G309	5,75	40,46	0	3	1	4
1530	2008	530010	12019423	15031927	M	3	2	3	20052008	530010	G309	5,75	40,46	0	3	4	4
1531	2008	530010	11306149	4121921	F	3	1	3	12042008	530010	G309	5,75	40,46	0	3	1	4
1532	2008	530010	13414396	2081924	F	3	4	9	27102008	530010	G309	5,75	40,46	0	3	1	4
1533	2008	530010	11311374	10091919	F	3	3	4	21052008	530010	G309	5,75	40,46	0	3	1	4
1534	2008	530010	11314681	30121932	F	2	3	2	18022008	530010	G309	5,75	40,46	0	3	1	4
1535	2008	530010	12018493	28111916	F	3	3	2	15062008	530010	G309	5,75	40,46	0	3	1	4
1536	2008	530010	13404696	26051936	F	2	1	3	31102008	530010	G309	5,75	40,46	0	3	1	4
1537	2008	530010	11306848	5111928	F	2	3	2	17062008	530010	G309	5,75	40,46	0	3	1	4
1538	2008	530010	11315500	5101936	F	2	2	2	15032008	530010	G309	5,75	40,46	0	3	4	4
1539	2008	530010	13405098	14081921	M	3	2	2	4112008	530010	G309	5,75	40,46	0	3	1	4
1540	2008	530010	12019390	10111945	M	1	4	1	23052008	530010	G309	5,75	40,46	0	3	1	4
1541	2008	530010	12018239	26021932	F	2	3	4	25042008	530010	G309	5,75	40,46	0	2	1	1
1542	2008	530010	11306975	10101919	F	3	3	4	15052008	530010	G309	5,75	40,46	0	2	1	3
1543	2008	530010	13410326	23051929	M	2	2	3	7092008	530010	G309	5,75	40,46	0	2	4	3
1544	2008	530010	13418370	11111910	F	3	3	3	31082008	530010	G309	5,75	40,46	0	2	1	2
1545	2008	530010	12017946	7061931	F	2	2	9	19042008	530010	G309	5,75	40,46	0	2	1	2
1546	2008	530010	8948486	6011930	F	2	1	3	20112008	530010	G309	5,75	40,46	0	2	4	2
1547	2008	530010	12018774	27071924	F	3	4	3	13072008	530010	G309	5,75	40,46	0	2	1	2
1548	2008	530010	11307120	13041924	F	3	3	2	21032008	530010	G309	5,75	40,46	0	1	1	2
1549	2008	530010	12018000	29051933	F	2	3	4	10062008	530010	G309	5,75	40,46	0	1	1	2
1550	2008	530010	12018116	5051927	F	3	3	2	29042008	530010	G309	5,75	40,46	0	1	1	2
1551	2008	530010	11315227	23121913	F	3	3	5	4042008	530010	G309	5,75	40,46	0	1	1	2
1552	2008	530010	12018751	1121918	F	3	3	9	24042008	530010	G309	5,75	40,46	0	1	1	1
1553	2008	530010	11314482	26121927	M	3	2	5	26042008	530010	G309	5,75	40,46	0	1	1	1
1557	2008	530010	13405166	25031927	F	3	3	4	8112008	530010	G309	5,75	40,46	0	2	1	3
1558	2008	530010	13405198	9071928	F	3	1	5	9102008	530010	G309	5,75	40,46	0	2	1	3
1559	2008	530010	11314432	2061919	F	3	3	2	22042008	530010	G309	5,75	40,46	0	4	1	3
1560	2008	530010	11316603	16101924	M	3	3	4	3032008	530010	G309	5,75	40,46	0	1	1	2
1561	2008	530010	12017385	12111915	F	3	3	1	30042008	530010	G309	5,75	40,46	0	4	1	4
1562	2008	530010	13413991	18101918	F	3	3	3	21072008	530010	G309	5,75	40,46	0	3	1	3
1563	2008	530010	13404833	15031918	M	3	2	2	11112008	530010	G309	5,75	40,46	0	3	1	3
1564	2008	530010	12017653	23111933	F	2	3	1	5092008	530010	G309	5,75	40,46	0	3	1	4
1565	2008	530010	12019941	12101917	F	3	3	5	21092008	530010	G309	5,75	40,46	0	3	4	3
1566	2008	530010	11317200	7121917	F	3	3	9	7022008	530010	G309	5,75	40,46	0	2	4	3
1567	2008	530010	13409055	6071917	F	3	3	1	8102008	530010	G309	5,75	40,46	0	2	4	3
1568	2008	530010	12018301	18101927	M	3	2	2	15052008	530010	G309	5,75	40,46	0	2	1	3
1569	2008	530010	11316500	6011918	F	3	1	4	27012008	530010	G309	5,75	40,46	0	2	1	3
1570	2008	530010	13404561	17091917	F	3	3	3	20112008	530010	G309	5,75	40,46	0	2	1	3
1571	2008	530010	11311578	30061915	M	3	2	3	24052008	530010	G309	5,75	40,46	0	2	1	3
1572	2008	530010	11315311	16051933	M	2	3	4	7032008	530010	G309	5,75	40,46	0	2	4	3
1573	2008	530010	12019404	26061932	F	2	3	2	2062008	530010	G309	5,75	40,46	0	2	1	3
1574	2008	530010	13418054	24081933	F	2	1	2	6082008	530010	G309	5,75	40,46	0	2	4	3
1575	2008	530010	11314775	23011927	F	3	3	3	25022008	530010	G309	5,75	40,46	0	2	1	3
1576	2008	530010	11306825	30041926	F	3	3	5	14022008	530010	G309	5,75	40,46	0	2	1	3
1577	2008	530010	7209816	8041923	F	3	3	2	26092008	530010	G309	5,75	40,46	0	2	1	3
1578	2008	530010	13416670	4021921	F	3	3	3	6102008	530010	G309	5,75	40,46	0	2	4	3
1579	2008	530010	13413809	24021929	F	2	4	5	25082008	530010	G309	5,75	40,46	0	2	4	3
1580	2008	530010	13409002	15031923	F	3	3	3	6062008	530010	G309	5,75	40,46	0	2	1	3
1581	2008	530010	13404607	27121934	F	2	3	2	19102008	530010	G309	5,75	40,46	0	2	1	3
1582	2008	530010	13413736	24071948	F	1	3	3	12082008	530010	B572	5,75	40,46	0	2	9	2
1583	2008	530010	13404596	9081943	F	1	3	2	10102008	530010	B572	5,75	40,46	0	2	1	2
1584	2008	530010	13404959	15101941	F	1	2	1	4122008	530010	B572	5,75	40,46	0	2	2	2
1585	2008	530010	13409739	21111935	F	2	2	1	24082008	530010	B572	5,75	40,46	0	1	4	1
1586	2008	530010	12018164	25051927	F	3	3	1	25042008	530010	B572	5,75	40,46	0	1	4	1
1587	2008	530010	12018037	13061926	F	3	2	9	11042008	530010	B572	5,75	40,46	0	1	4	1
1588	2008	530010	10194172	13061910	F	3	3	3	22052008	530010	B572	5,75	40,46	0	1	1	1
1589	2008	530010	11306402	16121933	F	2	3	1	29022008	530010	B572	5,75	40,46	0	3	4	3
1590	2008	530010	13413684	4061945	M	1	2	2	9072008	530010	B572	5,75	40,46	0	3	4	3
1591	2008	530010	13417283	25111943	M	1	2	1	20112008	530010	B572	5,75	40,46	0	3	1	3
1592	2008	530010	13405270	21021940	M	1	2	2	30102008	530010	B572	5,75	40,46	0	3	1	3
1593	2008	530010	11314903	13061934	M	2	1	1	9062008	530010	B572	5,75	40,46	0	3	4	3
1594	2008	530010	13405267	25041926	F	3	1	1	26102008	530010	B572	5,75	40,46	0	3	1	3
1595	2008	530010	13405278	15031939	F	1	4	2	13112008	530010	B572	5,75	40,46	0	3	1	3
1596	2008	530010	13417286	1071938	F	2	1	1	2122008	530010	B572	5,75	40,46	0	3	4	3
1597	2008	530010	12018130	15081929	F	2	3	2	15082008	530010	B572	5,75	40,46	0	2	1	2
1598	2008	530010	13409857	8051933	F	2	1	1	13082008	530010	B572	5,75	40,46	0	2	1	2
1599	2008	530010	13409664	4051936	F	2	3	2	12062008	530010	B572	5,75	40,46	0	3	4	4
1600	2008	530010	11316954	28111941	M	1	2	3	20022008	530010	B572	5,75	40,46	0	3	4	4
1601	2008	530010	12019568	25041942	M	1	2	1	2062008	530010	B572	5,75	40,46	0	3	4	4
1602	2008	530010	12019180	11021939	M	1	1	9	12072008	530010	B572	5,75	40,46	0	3	4	4
1603	2008	530010	12017398	3121943	F	1	2	2	6042008	530010	B572	5,75	40,46	0	3	4	4
1604	2008	530010	13416865	26081939	F	1	2	3	26122008	530010	B572	5,75	40,46	0	3	1	4
1605	2008	530010	11314257	1011936	M	2	2	9	19042008	530010	B572	5,75	40,46	0	3	2	4
1606	2008	530010	12019394	15111935	F	2	3	1	10052008	530010	B572	5,75	40,46	0	3	4	4
1607	2008	530010	13417314	10091917	M	3	3	2	11112008	530010	B572	5,75	40,46	0	3	4	4
1608	2008	530010	12019039	30111937	M	2	2	9	6112008	530010	B572	5,75	40,46	0	3	1	4
1609	2008	530010	12017323	5111926	F	3	2	1	7052008	530010	B572	5,75	40,46	0	3	4	4
1610	2008	530010	12018963	6111940	F	1	3	1	15052008	530010	B572	5,75	40,46	0	3	1	4
1611	2008	530010	13418936	16021933	F	2	1	1	3092008	530010	B572	5,75	40,46	0	3	4	4
1612	2008	530010	13405709	19121926	F	3	3	2	1102008	530010	B572	5,75	40,46	0	3	4	4
1613	2008	530010	13410034	2081931	F	2	2	3	12082008	530010	B572	5,75	40,46	0	3	1	4
1614	2008	530010	13417406	4041927	M	3	2	2	25122008	530010	B572	5,75	40,46	0	3	4	4
1615	2008	530010	13417703	3091945	M	1	1	4	25112008	530010	B572	5,75	40,46	0	3	4	4
1616	2008	530010	13413262	17051939	F	1	3	9	13122008	530010	B572	5,75	40,46	0	3	4	4
1617	2008	530010	13418741	22111947	F	1	2	4	16092008	530010	B572	5,75	40,46	0	3	1	4
1618	2008	530010	13417182	4021936	M	2	2	3	10122008	530010	B572	5,75	40,46	0	3	4	4
1619	2008	530010	13412721	2031934	M	2	2	2	1122008	530010	B572	5,75	40,46	0	3	1	4
1620	2008	530010	12019377	9021923	M	3	2	2	7102008	530010	B572	5,75	40,46	0	3	1	4
1621	2008	530010	12018190	30061931	M	2	3	3	29052008	530010	B572	5,75	40,46	0	3	2	4
1622	2008	530010	11309122	18091931	M	2	2	1	25092008	530010	B572	5,75	40,46	0	3	1	4
1623	2008	530010	11316313	18111928	M	2	2	1	7012008	530010	B572	5,75	40,46	0	3	1	4
1624	2008	530010	13418913	27071934	M	2	4	3	8092008	530010	B572	5,75	40,46	0	3	4	4
1625	2008	530010	12019815	8011921	F	3	3	1	11062008	530010	B572	5,75	40,46	0	2	1	3
1626	2008	530010	12017659	4121929	F	2	3	1	29032008	530010	B572	5,75	40,46	0	2	1	3
1627	2008	530010	13409259	26081924	M	3	2	1	23082008	530010	B572	5,75	40,46	0	2	4	3
1628	2008	530010	11314640	7061944	F	1	3	2	27032008	530010	B572	5,75	40,46	0	2	4	3
1629	2008	530010	13417016	18071944	F	1	3	4	7112008	530010	B572	5,75	40,46	0	2	4	3
1630	2008	530010	12017588	3041946	M	1	1	1	1062008	530010	B572	5,75	40,46	0	2	4	3
1631	2008	530010	12018506	20031933	M	2	4	2	22092008	530010	B572	5,75	40,46	0	2	1	2
1632	2008	530010	12019930	9021933	F	2	2	5	5082008	530010	B572	5,75	40,46	0	2	2	2
1633	2008	530010	12018121	19041947	M	1	2	5	14072008	530010	B572	5,75	40,46	0	2	4	2
1634	2008	530010	13404983	5021926	F	3	1	1	8122008	530010	B572	5,75	40,46	0	2	4	2
1681	2008	530010	13410496	7031945	M	1	2	3	15092008	530010	B572	5,75	40,46	0	2	4	3
1682	2008	530010	11311321	30111925	F	3	3	1	18032008	530010	B572	5,75	40,46	0	4	1	3
1683	2008	530010	13414295	2091942	M	1	2	1	1102008	530010	B572	5,75	40,46	0	4	9	3
1684	2008	530010	12018094	10101940	M	1	2	2	9042008	530010	B572	5,75	40,46	0	4	4	3
1685	2008	530010	11316328	6061942	F	1	1	2	11042008	530010	B572	5,75	40,46	0	4	4	3
1686	2008	530010	13410072	21091944	M	1	1	1	20102008	530010	B572	5,75	40,46	0	4	2	3
1687	2008	530010	13405328	28011932	M	2	2	2	6112008	530010	B572	5,75	40,46	0	3	4	4
1688	2008	530010	13413659	3071930	F	2	3	1	15072008	530010	B572	5,75	40,46	0	3	1	4
1689	2008	530010	11317290	10121940	M	1	2	1	14042008	530010	B572	5,75	40,46	0	3	1	4
1690	2008	530010	13414368	7121936	M	2	2	2	30092008	530010	B572	5,75	40,46	0	3	4	4
1691	2008	530010	12018279	12081944	M	1	1	9	23062008	530010	B572	5,75	40,46	0	3	4	4
1692	2008	530010	13405362	13101930	F	2	3	3	18112008	530010	B572	5,75	40,46	0	3	1	4
1693	2008	530010	13417706	26101939	M	1	4	4	26112008	530010	B572	5,75	40,46	0	3	1	4
1694	2008	530010	12019727	29061947	F	1	3	9	11072008	530010	B572	5,75	40,46	0	3	4	4
1695	2008	530010	13413534	20101939	F	1	3	1	26112008	530010	B572	5,75	40,46	0	3	1	4
1696	2008	530010	13409160	10031941	M	1	2	2	25052008	530010	B572	5,75	40,46	0	3	4	4
1697	2008	530010	11311590	4031934	M	2	1	1	21062008	530010	B572	5,75	40,46	0	3	4	4
1698	2008	530010	13409457	19121947	F	1	3	2	18062008	530010	B572	5,75	40,46	0	3	2	4
1699	2008	530010	13417829	10031946	M	1	3	1	28112008	530010	B572	5,75	40,46	0	3	4	4
1700	2008	530010	13418524	20051938	M	2	2	3	20102008	530010	B572	5,75	40,46	0	3	2	4
1701	2008	530010	13418939	26011943	F	1	2	1	3092008	530010	B572	5,75	40,46	0	4	4	4
1702	2008	530010	11314991	22041933	M	2	2	3	4042008	530010	B572	5,75	40,46	0	4	1	4
1703	2008	530010	11315271	11031933	F	2	1	1	8042008	530010	B572	5,75	40,46	0	4	4	4
1704	2008	530010	12019728	12041937	M	2	2	4	7072008	530010	B572	5,75	40,46	0	3	4	3
1705	2008	530010	10191494	11051947	M	1	2	4	23012008	530010	B572	5,75	40,46	0	3	4	4
1706	2008	530010	13417138	12111944	M	1	3	1	20112008	530010	B572	5,75	40,46	0	3	4	4
1707	2008	530010	13410125	27061930	F	2	3	1	22072008	530010	B572	5,75	40,46	0	3	1	4
1708	2008	530010	12018915	20011922	F	3	3	1	3062008	530010	B572	5,75	40,46	0	3	1	4
1709	2008	530010	13409609	22041948	M	1	2	4	25062008	530010	B572	5,75	40,46	0	3	4	4
1710	2008	530010	13412661	19031933	M	2	2	1	2122008	530010	B572	5,75	40,46	0	3	4	4
1711	2008	530010	11314834	15111927	M	3	2	9	26022008	530010	B572	5,75	40,46	0	3	1	4
1712	2008	530010	11313620	1031922	F	3	1	1	3022008	530010	B572	5,75	40,46	0	3	1	4
1713	2008	530010	12019505	10091934	F	2	3	1	30082008	530010	B572	5,75	40,46	0	3	1	4
1714	2008	530010	13405821	11101945	M	1	2	2	24092008	530010	B572	5,75	40,46	0	3	4	4
1715	2008	530010	4931061	6081940	M	1	1	3	9082008	530010	B572	5,75	40,46	0	3	2	4
1716	2008	530010	13417668	26081926	F	3	3	1	11122008	530010	B572	5,75	40,46	0	3	4	4
1717	2008	530010	13414093	21091938	M	1	2	3	3082008	530010	B572	5,75	40,46	0	3	4	4
1718	2008	530010	13409286	4121944	M	1	1	9	19062008	530010	B572	5,75	40,46	0	3	4	4
1719	2008	530010	13418419	29071942	F	1	3	9	23102008	530010	B572	5,75	40,46	0	3	4	3
1720	2008	530010	12018497	18041932	F	2	3	1	1072008	530010	B572	5,75	40,46	0	3	1	3
1721	2008	530010	8948271	4121935	M	2	2	1	9042008	530010	B572	5,75	40,46	0	2	1	3
1722	2008	530010	13404654	6071931	M	2	4	2	8122008	530010	B572	5,75	40,46	0	2	2	3
1723	2008	530010	10193339	28071932	F	2	3	1	25042008	530010	B572	5,75	40,46	0	2	4	3
1724	2008	530010	11316341	10041936	F	2	2	3	3012008	530010	B572	5,75	40,46	0	2	1	3
1725	2008	530010	11316592	10091932	M	2	2	1	8022008	530010	B572	5,75	40,46	0	2	2	3
1726	2008	530010	11306367	16071929	M	2	2	1	2042008	530010	B572	5,75	40,46	0	2	4	3
1727	2008	530010	13404687	8081943	M	1	2	2	17102008	530010	B572	5,75	40,46	0	2	4	3
1728	2008	530010	12018171	25121930	F	2	1	1	29042008	530010	B572	5,75	40,46	0	1	4	1
1729	2008	530010	13414293	2101943	F	1	4	3	24092008	530010	B572	5,75	40,46	0	2	1	3
1730	2008	530010	13405528	21051929	F	2	3	3	23102008	530010	B572	5,75	40,46	0	2	1	3
1731	2008	530010	12018396	2041922	F	3	3	3	18062008	530010	B572	5,75	40,46	0	2	4	3
1732	2008	530010	13405511	23011935	M	2	2	3	6102008	530010	B572	5,75	40,46	0	2	1	3
1733	2008	530010	11314763	19061924	F	3	2	1	25032008	530010	B572	5,75	40,46	0	2	4	3
1734	2008	530010	13418933	30061936	F	2	1	2	30082008	530010	B572	5,75	40,46	0	2	4	3
1735	2008	530010	13418636	6091929	F	2	3	1	10092008	530010	B572	5,75	40,46	0	2	2	3
1736	2008	530010	11311943	11121924	F	3	3	2	23022008	530010	B572	5,75	40,46	0	2	1	3
1737	2008	530010	8942102	30081924	F	3	1	3	12032008	530010	B572	5,75	40,46	0	2	4	3
1738	2008	530010	12017281	29121930	F	2	3	3	31032008	530010	B572	5,75	40,46	0	2	4	3
1739	2008	530010	13409703	12031939	F	1	4	2	19062008	530010	B572	5,75	40,46	0	2	1	3
1740	2008	530010	11313905	3011931	M	2	2	2	15022008	530010	B572	5,75	40,46	0	2	1	3
1741	2008	530010	10190380	16011937	M	2	3	4	7032008	530010	B572	5,75	40,46	0	2	1	3
1742	2008	530010	7542065	29081939	M	1	2	3	11032008	530010	B572	5,75	40,46	0	2	1	3
1743	2008	530010	13414249	2111915	F	3	2	1	12092008	530010	B572	5,75	40,46	0	2	1	3
1744	2008	530010	10189478	7081936	F	2	2	3	28022008	530010	B572	5,75	40,46	0	2	1	3
1745	2008	530010	13409512	20101941	M	1	2	3	30122008	530010	B572	5,75	40,46	0	2	1	3
1746	2008	530010	11306621	18061932	F	2	3	1	2022008	530010	B572	5,75	40,46	0	2	9	3
1747	2008	530010	11314270	21061928	M	2	2	3	3042008	530010	B572	5,75	40,46	0	2	4	3
1748	2008	530010	13405102	18051936	F	2	3	1	28092008	530010	I678	5,75	40,46	1	2	4	2
1749	2008	530010	13416848	12051934	M	2	3	4	2112008	530010	I678	5,75	40,46	1	1	1	1
1750	2008	530010	12018490	2101931	M	2	2	4	5062008	530010	I678	5,75	40,46	1	1	1	1
1751	2008	530010	12019005	8021929	F	2	3	4	8072008	530010	I678	5,75	40,46	1	1	1	1
1752	2008	530010	11306460	12081926	F	3	3	9	5032008	530010	I678	5,75	40,46	1	1	1	1
1753	2008	530010	11312039	22101922	M	3	2	1	13012008	530010	I678	5,75	40,46	1	1	1	1
1754	2008	530010	7551811	15021943	F	1	4	5	6022008	530010	I678	5,75	40,46	1	1	1	1
1755	2008	530010	13417534	26041927	F	3	4	3	22112008	530010	I678	5,75	40,46	1	1	4	1
1756	2008	530010	11314296	9061924	F	3	3	5	18022008	530010	I678	5,75	40,46	1	1	1	1
1757	2008	530010	11306433	24121923	M	3	3	5	11012008	530010	I678	5,75	40,46	1	1	1	1
1758	2008	530010	12018827	19021919	F	3	3	4	24102008	530010	I678	5,75	40,46	1	1	1	1
1759	2008	530010	11306974	13101914	M	3	3	1	2052008	530010	I678	5,75	40,46	1	1	1	1
1760	2008	530010	13410245	28121923	M	3	2	5	26072008	530010	I678	5,75	40,46	1	1	4	1
1761	2008	530010	13413365	28111915	F	3	2	4	26122008	530010	I678	5,75	40,46	1	1	1	1
1762	2008	530010	11306145	1021926	F	3	1	5	2032008	530010	I678	5,75	40,46	1	1	1	1
1763	2008	530010	11315375	12081920	F	3	1	5	26042008	530010	I678	5,75	40,46	1	1	1	1
1764	2008	530010	12018114	25061919	M	3	2	5	28042008	530010	I678	5,75	40,46	1	1	1	1
1765	2008	530010	13416899	2061925	F	3	3	5	16112008	530010	I678	5,75	40,46	1	1	1	1
1766	2008	530010	11316487	20041923	F	3	3	4	6012008	530010	I678	5,75	40,46	1	1	1	1
1767	2008	530010	11306414	9071926	M	3	2	2	17032008	530010	I678	5,75	40,46	1	3	2	3
1768	2008	530010	13410374	13121940	F	1	1	1	8082008	530010	I678	5,75	40,46	1	3	4	3
1769	2008	530010	11314904	11081929	F	2	1	1	10062008	530010	I678	5,75	40,46	1	3	4	3
1770	2008	530010	12018861	15051935	F	2	1	1	10092008	530010	I678	5,75	40,46	1	2	1	2
1771	2008	530010	11314744	9101924	M	3	3	2	10032008	530010	I678	5,75	40,46	1	3	4	4
1772	2008	530010	11315341	11071945	M	1	2	3	28032008	530010	I678	5,75	40,46	1	3	1	4
1773	2008	530010	11306820	15051931	M	2	2	2	29032008	530010	I678	5,75	40,46	1	3	1	4
1774	2008	530010	13414838	15091935	M	2	1	4	7072008	530010	I678	5,75	40,46	1	3	4	4
1775	2008	530010	13414246	13031942	F	1	2	2	8092008	530010	I678	5,75	40,46	1	3	2	4
1776	2008	530010	13409708	30071927	F	3	3	9	28062008	530010	I678	5,75	40,46	1	3	1	4
1777	2008	530010	11315089	12081940	M	1	2	3	6042008	530010	I678	5,75	40,46	1	3	1	4
1778	2008	530010	13418979	23091939	M	1	9	9	25092008	530010	I678	5,75	40,46	1	3	4	4
1779	2008	530010	13404942	26011938	F	2	3	5	6122008	530010	I678	5,75	40,46	1	3	1	4
1780	2008	530010	13418996	20071907	M	3	3	2	12102008	530010	I678	5,75	40,46	1	3	1	4
1781	2008	530010	11314740	15041934	M	2	2	2	2032008	530010	I678	5,75	40,46	1	3	1	4
1782	2008	530010	12019363	10081935	M	2	1	3	28062008	530010	I678	5,75	40,46	1	3	1	4
1783	2008	530010	11315379	20111925	M	3	3	2	1052008	530010	I678	5,75	40,46	1	3	4	4
1784	2008	530010	12019398	4011939	M	1	3	9	9072008	530010	I678	5,75	40,46	1	3	1	4
1785	2008	530010	13418134	3101944	M	1	2	3	18082008	530010	I678	5,75	40,46	1	3	1	4
1786	2008	530010	11314639	2011922	F	3	1	4	28032008	530010	I678	5,75	40,46	1	3	1	4
1787	2008	530010	13410218	3091924	F	3	2	4	5092008	530010	I678	5,75	40,46	1	2	1	1
1788	2008	530010	13410339	17011937	F	2	4	5	19092008	530010	I678	5,75	40,46	1	2	1	1
1789	2008	530010	12017982	2091923	M	3	2	3	28042008	530010	I678	5,75	40,46	1	2	1	1
1790	2008	530010	11315167	15011937	M	2	2	2	19042008	530010	I678	5,75	40,46	1	4	1	5
1791	2008	530010	13410413	7091943	F	1	1	1	11082008	530010	I678	5,75	40,46	1	4	4	5
1792	2008	530010	11316010	2081934	M	2	1	1	6012008	530010	I678	5,75	40,46	1	4	4	5
1793	2008	530010	11314996	24121935	F	2	1	3	21032008	530010	I678	5,75	40,46	1	2	4	3
1794	2008	530010	11306153	11041940	M	1	2	4	5052008	530010	I678	5,75	40,46	1	2	1	3
1795	2008	530010	13419013	21111942	M	1	2	4	7112008	530010	I678	5,75	40,46	1	2	1	3
1796	2008	530010	13418187	29071931	M	2	2	2	19082008	530010	I678	5,75	40,46	1	2	4	3
1797	2008	530010	11310563	15031930	F	2	3	9	7012008	530010	I678	5,75	40,46	1	2	4	3
1798	2008	530010	11306612	8121938	M	1	1	1	24012008	530010	I678	5,75	40,46	1	2	1	3
1799	2008	530010	11313995	1021939	F	1	1	3	1042008	530010	I678	5,75	40,46	1	2	1	3
1800	2008	530010	13410478	20011925	F	3	1	2	31082008	530010	I678	5,75	40,46	1	2	1	3
1801	2008	530010	13404857	11031940	M	1	2	3	26112008	530010	I678	5,75	40,46	1	2	1	3
1802	2008	530010	13413998	16121924	M	3	2	9	16092008	530010	I678	5,75	40,46	1	2	4	3
1803	2008	530010	13404996	7081947	M	1	4	5	23122008	530010	I678	5,75	40,46	1	2	4	2
1804	2008	530010	13417664	12031922	F	3	3	3	9122008	530010	I678	5,75	40,46	1	2	1	2
1805	2008	530010	12018805	2081940	M	1	2	3	5092008	530010	I678	5,75	40,46	1	2	4	2
1806	2008	530010	11316793	20051918	F	3	3	3	3012008	530010	I678	5,75	40,46	1	2	1	2
1807	2008	530010	13404869	18101942	M	1	2	2	3112008	530010	I678	5,75	40,46	1	2	4	2
1808	2008	530010	13418526	5111934	F	2	1	1	1102008	530010	I678	5,75	40,46	1	2	4	2
1809	2008	530010	12019580	29111946	M	1	2	3	14052008	530010	I678	5,75	40,46	1	1	4	2
1810	2008	530010	11312021	8051926	M	3	2	4	24022008	530010	I678	5,75	40,46	1	1	1	2
1811	2008	530010	13414014	15071927	M	3	2	5	11082008	530010	I678	5,75	40,46	1	1	1	2
1812	2008	530010	11306608	10101935	F	2	1	3	21022008	530010	I678	5,75	40,46	1	1	1	2
1813	2008	530010	11316059	12081926	F	3	1	5	28022008	530010	I678	5,75	40,46	1	1	1	2
1814	2008	530010	11314063	12091919	F	3	3	3	10032008	530010	I678	5,75	40,46	1	1	1	1
1815	2008	530010	11316376	4041943	M	1	2	9	20022008	530010	I678	5,75	40,46	1	1	1	1
1816	2008	530010	13405863	21091930	M	2	2	5	24102008	530010	I678	5,75	40,46	1	1	1	1
1817	2008	530010	13405663	7081927	M	3	2	5	16122008	530010	I678	5,75	40,46	1	1	1	1
1850	2008	530010	11317256	5111932	F	2	2	1	15042008	530010	I678	5,75	40,46	1	4	2	3
1851	2008	530010	11315259	16051924	M	3	2	2	20032008	530010	I678	5,75	40,46	1	4	1	3
1852	2008	530010	13405297	12121946	F	1	2	4	9102008	530010	I678	5,75	40,46	1	1	1	2
1853	2008	530010	12017451	12041925	F	3	3	3	7052008	530010	I678	5,75	40,46	1	3	4	4
1854	2008	530010	13413800	15091929	F	2	2	1	31072008	530010	I678	5,75	40,46	1	3	4	4
1855	2008	530010	13413813	28081942	M	1	1	2	30082008	530010	I678	5,75	40,46	1	3	1	4
1856	2008	530010	13417798	7071935	F	2	1	1	21122008	530010	I678	5,75	40,46	1	3	1	4
1857	2008	530010	11314447	18011941	M	1	2	4	20022008	530010	I678	5,75	40,46	1	3	1	4
1858	2008	530010	12018357	19021916	F	3	1	9	26042008	530010	I678	5,75	40,46	1	4	4	4
1859	2008	530010	11316971	20121921	F	3	2	1	2012008	530010	I678	5,75	40,46	1	3	4	4
1860	2008	530010	11306852	10081933	M	2	3	3	16012008	530010	I678	5,75	40,46	1	3	1	4
1861	2008	530010	13412648	14111917	M	3	4	2	25122008	530010	I678	5,75	40,46	1	3	1	4
1862	2008	530010	11314421	7101936	F	2	2	9	9032008	530010	I678	5,75	40,46	1	3	1	3
1863	2008	530010	13417912	20041946	F	1	3	3	27112008	530010	I678	5,75	40,46	1	2	1	3
1864	2008	530010	13410367	10051938	F	2	3	2	26072008	530010	I678	5,75	40,46	1	2	1	3
1865	2008	530010	13418890	3021936	F	2	4	4	4122008	530010	I678	5,75	40,46	1	2	1	3
1866	2008	530010	11317044	3031938	F	2	3	5	29042008	530010	I678	5,75	40,46	1	2	1	3
1867	2008	530010	13416918	20091928	F	3	3	3	3122008	530010	I678	5,75	40,46	1	2	1	3
1868	2008	530010	11306346	1081934	M	2	2	1	16032008	530010	I678	5,75	40,46	1	2	4	3
1869	2008	530010	12018837	23061938	M	2	1	4	20112008	530010	I678	5,75	40,46	1	2	4	3
1870	2008	530010	11316351	20051918	F	3	3	4	21012008	530010	I678	5,75	40,46	1	2	1	3
1871	2008	530010	12018997	7011948	F	1	2	3	20062008	530010	I678	5,75	40,46	1	2	4	3
1872	2008	530010	13417881	15061938	M	2	1	3	5122008	530010	I678	5,75	40,46	1	2	4	3
1873	2008	530010	13419359	21121914	F	3	1	9	17092008	530010	I678	5,75	40,46	1	2	2	3
1874	2008	530010	11315368	18061931	M	2	2	5	21042008	530010	I678	5,75	40,46	1	2	1	3
1875	2008	530010	13418653	29061920	M	3	2	2	30112008	530010	I678	5,75	40,46	1	2	1	3
1876	2008	530010	12017883	10061921	F	3	3	1	23062008	530010	I678	5,75	40,46	1	2	1	3
1877	2008	530010	12019067	17041919	F	3	3	3	21052008	530010	I678	5,75	40,46	1	2	1	3
1878	2008	530010	13416954	8021918	F	3	3	3	21122008	530010	I678	5,75	40,46	1	2	1	3
1879	2008	530010	13409707	13101925	F	3	2	9	28062008	530010	I678	5,75	40,46	1	2	1	3
1880	2008	530010	11305937	31011925	F	3	2	1	27052008	530010	I678	5,75	40,46	1	2	1	3
1881	2008	530010	11316322	11121931	F	2	4	2	19012008	530010	I678	5,75	40,46	1	2	1	3
1882	2008	530010	13409752	12041923	F	3	2	3	14062008	530010	I678	5,75	40,46	1	2	1	3
1883	2008	530010	8946185	10061922	F	3	1	9	18042008	530010	I678	5,75	40,46	1	2	1	3
1884	2008	530010	13413994	29021944	M	1	4	3	29072008	530010	I678	5,75	40,46	1	2	1	3
1885	2008	530010	12017511	29071917	M	3	2	4	8042008	530010	I678	5,75	40,46	1	2	4	3
1886	2008	530010	13418073	3061929	F	2	2	2	20102008	530010	I678	5,75	40,46	1	2	2	3
1887	2008	530010	13404627	26011929	M	2	4	4	21102008	530010	I678	5,75	40,46	1	2	4	3
1888	2008	530010	11311978	23121934	M	2	2	9	22012008	530010	C61	5,75	40,46	0	2	1	2
1889	2008	530010	11316494	4081929	M	2	2	5	17012008	530010	C61	5,75	40,46	0	1	1	1
1890	2008	530010	12017393	9051929	M	2	2	2	2042008	530010	C61	5,75	40,46	0	1	4	1
1891	2008	530010	11314089	17091927	M	3	2	3	30032008	530010	C61	5,75	40,46	0	1	1	1
1892	2008	530010	13416941	6061927	M	3	2	4	15112008	530010	C61	5,75	40,46	0	1	1	1
1893	2008	530010	13416651	11031934	M	2	2	5	3102008	530010	C61	5,75	40,46	0	1	1	1
1894	2008	530010	13405642	31071920	M	3	2	5	26092008	530010	C61	5,75	40,46	0	1	4	1
1895	2008	530010	11306291	24081915	M	3	2	9	9022008	530010	C61	5,75	40,46	0	1	1	1
1896	2008	530010	11315284	22111925	M	3	4	5	19102008	530010	C61	5,75	40,46	0	1	1	1
1897	2008	530010	11314023	28051931	M	2	3	4	2022008	530010	C61	5,75	40,46	0	1	1	1
1898	2008	530010	13417649	27041930	M	2	3	5	20112008	530010	C61	5,75	40,46	0	1	1	1
1899	2008	530010	8941265	18091936	M	2	2	3	15082008	530010	C61	5,75	40,46	0	1	1	1
1900	2008	530010	13419044	25051934	M	2	2	5	1102008	530010	C61	5,75	40,46	0	1	1	1
1901	2008	530010	13418600	15021930	M	2	2	4	30102008	530010	C61	5,75	40,46	0	1	1	1
1902	2008	530010	11309891	1051941	M	1	2	5	7032008	530010	C61	5,75	40,46	0	1	1	1
1903	2008	530010	12017945	12111939	M	1	2	9	17042008	530010	C61	5,75	40,46	0	1	2	1
1904	2008	530010	11316809	19071937	M	2	2	5	4022008	530010	C61	5,75	40,46	0	1	1	1
1905	2008	530010	13418823	10051925	M	3	3	4	17092008	530010	C61	5,75	40,46	0	3	1	3
1906	2008	530010	12017560	25031929	M	2	2	1	2052008	530010	C61	5,75	40,46	0	3	4	3
1907	2008	530010	11306409	27041944	M	1	1	3	13032008	530010	C61	5,75	40,46	0	3	1	3
1908	2008	530010	10191555	11021931	M	2	2	2	8032008	530010	C61	5,75	40,46	0	3	9	3
1909	2008	530010	13418811	17071926	M	3	2	1	28082008	530010	C61	5,75	40,46	0	3	1	3
1910	2008	530010	13404542	12011921	M	3	1	3	1122008	530010	C61	5,75	40,46	0	2	1	2
1911	2008	530010	12017456	20061942	M	1	2	1	17062008	530010	C61	5,75	40,46	0	3	4	4
1912	2008	530010	13413920	10101942	M	1	2	3	9092008	530010	C61	5,75	40,46	0	3	2	4
1913	2008	530010	11306819	20011929	M	2	2	1	25032008	530010	C61	5,75	40,46	0	3	1	4
1914	2008	530010	13418587	2121930	M	2	3	2	16102008	530010	C61	5,75	40,46	0	3	4	4
1915	2008	530010	13413548	8021926	M	3	3	1	17102008	530010	C61	5,75	40,46	0	3	4	4
1916	2008	530010	11311079	26091941	M	1	2	9	17062008	530010	C61	5,75	40,46	0	3	4	4
1917	2008	530010	13412607	4081936	M	2	2	2	14122008	530010	C61	5,75	40,46	0	3	4	4
1918	2008	530010	13418672	20081928	M	3	2	2	25092008	530010	C61	5,75	40,46	0	3	1	4
1919	2008	530010	12018191	13061930	M	2	1	2	23052008	530010	C61	5,75	40,46	0	3	4	4
1920	2008	530010	12017768	29091916	M	3	3	1	21042008	530010	C61	5,75	40,46	0	3	4	4
1921	2008	530010	13418128	29041929	M	2	2	2	23082008	530010	C61	5,75	40,46	0	3	4	4
1922	2008	530010	13413802	14111947	M	1	2	4	21082008	530010	C61	5,75	40,46	0	3	4	4
1923	2008	530010	11314251	20041928	M	2	3	2	9032008	530010	C61	5,75	40,46	0	3	4	4
1924	2008	530010	13417719	6011920	M	3	2	1	4122008	530010	C61	5,75	40,46	0	3	4	4
1925	2008	530010	13418071	1011940	M	1	1	1	24072008	530010	C61	5,75	40,46	0	3	4	4
1926	2008	530010	12017908	20071942	M	1	2	2	6092008	530010	C61	5,75	40,46	0	3	4	4
1927	2008	530010	13417491	19061936	M	2	2	4	21112008	530010	C61	5,75	40,46	0	3	1	4
1928	2008	530010	12019160	22041929	M	2	2	5	20062008	530010	C61	5,75	40,46	0	3	1	4
1929	2008	530010	11313908	7091927	M	3	2	9	27012008	530010	C61	5,75	40,46	0	3	1	4
1930	2008	530010	13417360	12121926	M	3	3	2	14122008	530010	C61	5,75	40,46	0	3	1	4
1931	2008	530010	12018889	8111928	M	2	2	2	13062008	530010	C61	5,75	40,46	0	3	1	4
1932	2008	530010	13414261	25061945	M	1	1	9	29092008	530010	C61	5,75	40,46	0	3	2	4
1933	2008	530010	11312019	3061945	M	1	3	1	4052008	530010	C61	5,75	40,46	0	4	1	5
1934	2008	530010	13409999	25081935	M	2	2	4	28062008	530010	C61	5,75	40,46	0	2	4	3
1935	2008	530010	13412877	21031915	M	3	3	2	9122008	530010	C61	5,75	40,46	0	2	1	3
1936	2008	530010	12018025	23041930	M	2	3	3	19072008	530010	C61	5,75	40,46	0	2	1	3
1937	2008	530010	13418225	19031933	M	2	2	4	12092008	530010	C61	5,75	40,46	0	2	4	3
1938	2008	530010	12020113	19031919	M	3	2	3	6062008	530010	C61	5,75	40,46	0	2	4	3
1939	2008	530010	13405555	13091932	M	2	3	3	18102008	530010	C61	5,75	40,46	0	2	1	3
1940	2008	530010	13409122	16021941	M	1	2	9	7062008	530010	C61	5,75	40,46	0	2	1	3
1941	2008	530010	13418737	29071933	M	2	2	9	10092008	530010	C61	5,75	40,46	0	2	1	3
1942	2008	530010	7543639	11081935	M	2	2	2	20092008	530010	C61	5,75	40,46	0	2	1	3
1943	2008	530010	11315185	6071940	M	1	2	3	17062008	530010	C61	5,75	40,46	0	2	1	2
1944	2008	530010	13409126	9121918	M	3	2	1	14062008	530010	C61	5,75	40,46	0	2	1	2
1945	2008	530010	8942324	7071942	M	1	4	9	13092008	530010	C61	5,75	40,46	0	2	1	2
1946	2008	530010	13417651	26051940	M	1	4	4	21112008	530010	C61	5,75	40,46	0	2	1	2
1947	2008	530010	13416811	1041940	M	1	2	9	4122008	530010	C61	5,75	40,46	0	2	1	2
1948	2008	530010	11316810	22061936	M	2	2	9	3022008	530010	C61	5,75	40,46	0	2	1	2
1949	2008	530010	11312075	28121933	M	2	2	3	7012008	530010	C61	5,75	40,46	0	2	4	2
1950	2008	530010	13418807	1071924	M	3	2	5	29092008	530010	C61	5,75	40,46	0	1	1	2
1951	2008	530010	12017280	13041922	M	3	3	5	8042008	530010	C61	5,75	40,46	0	1	1	1
1952	2008	530010	7543643	6011936	M	2	2	5	8112008	530010	C61	5,75	40,46	0	1	4	1
1953	2008	530010	13418390	19021926	M	3	2	9	19102008	530010	C61	5,75	40,46	0	1	1	1
1954	2008	530010	13417280	28121919	M	3	2	5	23122008	530010	C61	5,75	40,46	0	1	1	1
1955	2008	530010	11315192	17011942	M	1	2	5	11052008	530010	C61	5,75	40,46	0	1	1	1
1956	2008	530010	13410093	9121933	M	2	9	9	13102008	530010	C61	5,75	40,46	0	9	1	9
1971	2008	530010	13409729	16071940	M	1	2	5	14072008	530010	C61	5,75	40,46	0	2	4	3
1972	2008	530010	13404799	1121935	M	2	2	2	1122008	530010	C61	5,75	40,46	0	2	4	3
1973	2008	530010	12017933	14011923	M	3	3	9	8062008	530010	C61	5,75	40,46	0	4	1	3
1974	2008	530010	12019895	28121942	M	1	2	2	9082008	530010	C61	5,75	40,46	0	4	1	3
1975	2008	530010	13410069	22121925	M	3	1	1	2102008	530010	C61	5,75	40,46	0	4	4	3
1976	2008	530010	13418155	28111930	M	2	3	3	15092008	530010	C61	5,75	40,46	0	1	4	2
1977	2008	530010	13409983	24121922	M	3	2	2	2092008	530010	C61	5,75	40,46	0	1	1	2
1978	2008	530010	13419135	30081940	M	1	2	2	26112008	530010	C61	5,75	40,46	0	3	4	4
1979	2008	530010	13413636	19051926	M	3	2	2	10092008	530010	C61	5,75	40,46	0	3	4	4
1980	2008	530010	13409701	29081938	M	1	4	3	17062008	530010	C61	5,75	40,46	0	4	4	4
1981	2008	530010	13412737	9051932	M	2	2	1	12122008	530010	C61	5,75	40,46	0	4	4	4
1982	2008	530010	11316318	4031930	M	2	3	9	17012008	530010	C61	5,75	40,46	0	3	4	3
1983	2008	530010	13405370	1091946	M	1	2	3	6122008	530010	C61	5,75	40,46	0	3	1	4
1984	2008	530010	13409418	5021931	M	2	2	2	29082008	530010	C61	5,75	40,46	0	3	4	4
1985	2008	530010	11314065	30101930	M	2	4	3	13032008	530010	C61	5,75	40,46	0	3	1	4
1986	2008	530010	13404512	15021928	M	3	2	9	19102008	530010	C61	5,75	40,46	0	3	1	4
1987	2008	530010	13418396	1111926	M	3	2	9	30082008	530010	C61	5,75	40,46	0	3	1	4
1988	2008	530010	12018948	30091925	M	3	1	1	17072008	530010	C61	5,75	40,46	0	3	2	4
1989	2008	530010	13405414	7121933	M	2	2	9	26092008	530010	C61	5,75	40,46	0	3	4	4
1990	2008	530010	13410420	17061940	M	1	2	3	21082008	530010	C61	5,75	40,46	0	3	4	4
1991	2008	530010	13404787	17101948	M	1	2	3	23112008	530010	C61	5,75	40,46	0	3	1	4
1992	2008	530010	13405807	27011944	M	1	2	3	10092008	530010	C61	5,75	40,46	0	3	1	4
1993	2008	530010	13417646	22111933	M	2	2	3	16112008	530010	C61	5,75	40,46	0	3	4	4
1994	2008	530010	11314437	19101944	M	1	2	1	15052008	530010	C61	5,75	40,46	0	3	4	3
1995	2008	530010	12019345	15011934	M	2	2	9	6072008	530010	C61	5,75	40,46	0	3	4	3
1996	2008	530010	4763786	1101929	M	2	3	2	5022008	530010	C61	5,75	40,46	0	2	1	3
1997	2008	530010	13409040	20031937	M	2	2	2	29082008	530010	C61	5,75	40,46	0	2	1	3
1998	2008	530010	11317207	3121918	M	3	2	3	26012008	530010	C61	5,75	40,46	0	2	1	3
1999	2008	530010	11306390	15101932	M	2	2	2	23052008	530010	C61	5,75	40,46	0	2	4	3
2000	2008	530010	13409064	2051932	M	2	1	1	24072008	530010	C61	5,75	40,46	0	2	1	3
2001	2008	530010	13418735	4071946	M	1	2	4	9092008	530010	C61	5,75	40,46	0	1	1	1
2002	2008	530010	13417930	31101947	M	1	2	9	20122008	530010	C61	5,75	40,46	0	1	4	1
2003	2008	530010	13409839	10051924	M	3	2	4	22072008	530010	C61	5,75	40,46	0	2	1	3
2004	2008	530010	13410194	14091937	M	2	2	3	19092008	530010	C61	5,75	40,46	0	2	4	3
2005	2008	530010	11314317	5021918	M	3	2	9	25032008	530010	C61	5,75	40,46	0	2	1	3
2006	2008	530010	8942110	29031918	M	3	2	2	26052008	530010	C61	5,75	40,46	0	2	1	3
2007	2008	530010	12017885	10011937	M	2	2	2	21062008	530010	C61	5,75	40,46	0	2	1	3
2008	2008	530010	12017984	4061938	M	1	2	3	30042008	530010	C61	5,75	40,46	0	2	1	3
2009	2008	530010	11313833	19031923	M	3	2	2	22022008	530010	C61	5,75	40,46	0	2	4	3
2010	2008	530010	11316520	20031921	M	3	2	3	1012008	530010	C61	5,75	40,46	0	2	1	3
2011	2008	530010	13410212	19031926	M	3	3	3	30082008	530010	C61	5,75	40,46	0	2	1	3
2012	2008	530010	11309123	7031918	M	3	3	3	6102008	530010	C61	5,75	40,46	0	2	1	3
2013	2008	530010	10192280	9091928	M	2	2	2	8012008	530010	C61	5,75	40,46	0	2	1	3
2014	2008	530010	13410350	26071940	M	1	1	3	26092008	530010	C61	5,75	40,46	0	2	1	3
2015	2008	530010	11306248	28111931	M	2	1	1	30012008	530010	J449	5,75	40,46	1	2	1	2
2016	2008	530010	11317083	3011927	M	3	3	3	25072008	530010	J449	5,75	40,46	1	1	1	1
2017	2008	530010	13418809	31051915	M	3	3	5	25112008	530010	J449	5,75	40,46	1	1	1	1
2018	2008	530010	13413723	9051930	F	2	4	5	8072008	530010	J449	5,75	40,46	1	1	1	1
2019	2008	530010	11306095	19031935	M	2	2	9	24022008	530010	J449	5,75	40,46	1	1	1	1
2020	2008	530010	11311204	19021926	F	3	1	4	15072008	530010	J449	5,75	40,46	1	1	1	1
2021	2008	530010	13405981	28021925	M	3	3	5	16102008	530010	J449	5,75	40,46	1	1	1	1
2022	2008	530010	13417627	25111921	M	3	3	2	11122008	530010	J449	5,75	40,46	1	1	4	1
2023	2008	530010	13419067	17041914	F	3	3	4	17102008	530010	J449	5,75	40,46	1	1	1	1
2024	2008	530010	12019551	4081937	M	2	2	1	9082008	530010	J449	5,75	40,46	1	1	1	1
2025	2008	530010	11315391	21011926	M	3	2	9	4052008	530010	J449	5,75	40,46	1	1	1	1
2026	2008	530010	11309665	7051920	M	3	2	5	12112008	530010	J449	5,75	40,46	1	1	1	1
2027	2008	530010	11315277	8101918	M	3	2	5	12042008	530010	J449	5,75	40,46	1	1	1	1
2028	2008	530010	7051401	13121938	F	1	1	5	20032008	530010	J449	5,75	40,46	1	1	1	1
2029	2008	530010	13405873	30121939	M	1	9	5	3112008	530010	J449	5,75	40,46	1	1	1	1
2030	2008	530010	11306614	17051931	F	2	3	3	25012008	530010	J449	5,75	40,46	1	1	1	1
2031	2008	530010	12018759	20101915	M	3	2	4	14052008	530010	J449	5,75	40,46	1	1	1	1
2032	2008	530010	12019822	18041935	M	2	2	2	28062008	530010	J449	5,75	40,46	1	1	1	1
2033	2008	530010	13409988	12081935	M	2	2	5	25092008	530010	J449	5,75	40,46	1	1	1	1
2034	2008	530010	13409912	10071932	M	2	2	4	27072008	530010	J449	5,75	40,46	1	1	4	1
2035	2008	530010	11315326	1101922	M	3	3	4	6042008	530010	J449	5,75	40,46	1	1	1	1
2036	2008	530010	13410206	21021934	F	2	2	5	28082008	530010	J449	5,75	40,46	1	1	1	1
2037	2008	530010	13413782	8081923	M	3	2	5	4082008	530010	J449	5,75	40,46	1	1	1	1
2038	2008	530010	13413701	14051932	F	2	3	1	3082008	530010	J449	5,75	40,46	1	3	4	3
2039	2008	530010	11312297	23031927	F	3	3	1	27012008	530010	J449	5,75	40,46	1	3	2	3
2040	2008	530010	11312302	25011934	F	2	1	1	12022008	530010	J449	5,75	40,46	1	3	1	3
2041	2008	530010	11312296	8051922	M	3	3	1	22012008	530010	J449	5,75	40,46	1	3	4	3
2042	2008	530010	11306420	28071915	F	3	3	1	1042008	530010	J449	5,75	40,46	1	3	1	3
2043	2008	530010	13405194	22051935	F	2	4	4	7102008	530010	J449	5,75	40,46	1	2	1	2
2044	2008	530010	11315168	3011934	F	2	2	2	22042008	530010	J449	5,75	40,46	1	2	1	2
2045	2008	530010	13409929	9051926	F	3	1	2	21102008	530010	J449	5,75	40,46	1	2	1	2
2046	2008	530010	13418492	22031921	M	3	3	1	17122008	530010	J449	5,75	40,46	1	2	1	2
2047	2008	530010	13404615	18021934	M	2	2	2	27112008	530010	J449	5,75	40,46	1	3	4	4
2048	2008	530010	13414001	20071932	M	2	2	1	30092008	530010	J449	5,75	40,46	1	3	1	4
2049	2008	530010	12017776	5091929	M	2	2	2	29042008	530010	J449	5,75	40,46	1	3	1	4
2050	2008	530010	13410279	6111928	M	2	2	9	16082008	530010	J449	5,75	40,46	1	3	4	4
2051	2008	530010	13413965	9051938	F	2	3	1	1092008	530010	J449	5,75	40,46	1	3	1	4
2052	2008	530010	12017709	19121912	M	3	3	1	3042008	530010	J449	5,75	40,46	1	3	2	4
2053	2008	530010	13413949	15111917	F	3	9	9	14082008	530010	J449	5,75	40,46	1	3	1	4
2054	2008	530010	13419069	3111921	M	3	3	3	19102008	530010	J449	5,75	40,46	1	3	1	4
2055	2008	530010	12019701	12041919	M	3	2	1	24052008	530010	J449	5,75	40,46	1	3	1	4
2056	2008	530010	12017748	15081918	F	3	3	2	20042008	530010	J449	5,75	40,46	1	3	2	4
2057	2008	530010	12019171	11051937	F	2	2	2	16072008	530010	J449	5,75	40,46	1	3	2	4
2058	2008	530010	13413980	13111914	M	3	3	2	24082008	530010	J449	5,75	40,46	1	3	1	4
2059	2008	530010	11315312	18061943	F	1	2	2	1032008	530010	J449	5,75	40,46	1	3	1	4
2060	2008	530010	12019439	24041942	M	1	2	2	1062008	530010	J449	5,75	40,46	1	3	1	4
2061	2008	530010	11305934	6081940	F	1	2	2	20052008	530010	J449	5,75	40,46	1	3	1	4
2062	2008	530010	11313782	16071939	F	1	2	1	4052008	530010	J449	5,75	40,46	1	3	4	4
2063	2008	530010	12019688	22081938	M	1	2	4	28052008	530010	J449	5,75	40,46	1	3	1	4
2064	2008	530010	12017772	8091930	F	2	1	1	26042008	530010	J449	5,75	40,46	1	3	4	4
2065	2008	530010	8939770	18121929	F	2	3	3	24082008	530010	J449	5,75	40,46	1	3	4	4
2066	2008	530010	11311454	2081936	M	2	2	1	21072008	530010	J449	5,75	40,46	1	3	4	4
2067	2008	530010	11314717	12011917	F	3	1	3	13042008	530010	J449	5,75	40,46	1	3	1	4
2068	2008	530010	12019119	1121940	M	1	2	2	5062008	530010	J449	5,75	40,46	1	3	1	4
2069	2008	530010	13405094	30101938	M	2	2	2	2112008	530010	J449	5,75	40,46	1	3	1	4
2070	2008	530010	11313997	30081922	M	3	2	5	2042008	530010	J449	5,75	40,46	1	3	1	4
2071	2008	530010	13418982	4091935	M	2	4	9	1102008	530010	J449	5,75	40,46	1	3	2	4
2072	2008	530010	11315590	5061918	M	3	3	2	27042008	530010	J449	5,75	40,46	1	3	1	4
2073	2008	530010	13412629	8031935	M	2	2	9	9122008	530010	J449	5,75	40,46	1	3	4	4
2074	2008	530010	8948485	12011940	M	1	2	1	19082008	530010	J449	5,75	40,46	1	3	4	4
2075	2008	530010	12019229	22061941	F	1	3	1	31052008	530010	J449	5,75	40,46	1	3	1	4
2076	2008	530010	13416934	7031927	M	3	2	1	31102008	530010	J449	5,75	40,46	1	2	4	1
2077	2008	530010	11316947	10061935	M	2	2	2	25012008	530010	J449	5,75	40,46	1	2	4	1
2078	2008	530010	11314306	23111924	M	3	1	2	15032008	530010	J449	5,75	40,46	1	2	2	1
2079	2008	530010	13404538	14021943	M	1	4	4	11122008	530010	J449	5,75	40,46	1	4	1	5
2080	2008	530010	12018147	27091936	M	2	4	1	1092008	530010	J449	5,75	40,46	1	4	4	5
2081	2008	530010	11317437	21041932	M	2	4	4	5032008	530010	J449	5,75	40,46	1	4	1	5
2082	2008	530010	13404536	11041931	M	2	2	2	2122008	530010	J449	5,75	40,46	1	4	1	5
2083	2008	530010	12017648	6051922	M	3	4	2	9092008	530010	J449	5,75	40,46	1	2	1	3
2084	2008	530010	11316496	6071934	M	2	2	4	24012008	530010	J449	5,75	40,46	1	2	1	3
2085	2008	530010	13405602	31011934	M	2	1	3	20102008	530010	J449	5,75	40,46	1	2	1	3
2086	2008	530010	13417009	2021931	F	2	1	2	8122008	530010	J449	5,75	40,46	1	2	1	3
2087	2008	530010	13405557	12091948	M	1	2	9	21102008	530010	J449	5,75	40,46	1	2	1	3
2088	2008	530010	11306297	15111920	M	3	2	3	28022008	530010	J449	5,75	40,46	1	2	1	3
2089	2008	530010	12019803	16071938	F	1	3	3	12052008	530010	J449	5,75	40,46	1	2	1	3
2090	2008	530010	13417525	11101931	F	2	3	2	30112008	530010	J449	5,75	40,46	1	2	4	3
2091	2008	530010	11316397	3051918	F	3	3	2	29042008	530010	J449	5,75	40,46	1	2	1	3
2092	2008	530010	13405572	10021936	F	2	2	4	11102008	530010	J449	5,75	40,46	1	2	4	3
2093	2008	530010	11306124	6031932	M	2	2	1	1042008	530010	J449	5,75	40,46	1	2	1	3
2094	2008	530010	13414037	6051926	M	3	2	3	10092008	530010	J449	5,75	40,46	1	2	1	3
2095	2008	530010	13418182	25101925	F	3	1	3	15082008	530010	J449	5,75	40,46	1	2	4	3
2096	2008	530010	13414692	19091925	M	3	1	3	31082008	530010	J449	5,75	40,46	1	2	1	3
2097	2008	530010	12018795	10011922	M	3	3	4	22072008	530010	J449	5,75	40,46	1	2	4	3
2098	2008	530010	11306581	21081934	M	2	4	3	2022008	530010	J449	5,75	40,46	1	2	9	3
2099	2008	530010	13418267	2091941	F	1	2	3	28092008	530010	J449	5,75	40,46	1	2	1	3
2100	2008	530010	11306984	3081915	F	3	3	3	6072008	530010	J449	5,75	40,46	1	2	1	2
2101	2008	530010	13405123	2041938	M	2	1	5	16102008	530010	J449	5,75	40,46	1	2	1	2
2102	2008	530010	11314046	28101923	M	3	1	5	21022008	530010	J449	5,75	40,46	1	2	1	2
2103	2008	530010	12018508	12061938	M	2	1	2	3102008	530010	J449	5,75	40,46	1	2	4	2
2104	2008	530010	11306447	23071934	M	2	2	2	11022008	530010	J449	5,75	40,46	1	2	1	2
2105	2008	530010	13413923	10051921	M	3	3	3	28082008	530010	J449	5,75	40,46	1	2	1	2
2106	2008	530010	11315176	1011918	F	3	3	1	5062008	530010	J449	5,75	40,46	1	2	1	2
2107	2008	530010	11315229	14091936	M	2	2	5	11042008	530010	J449	5,75	40,46	1	2	1	2
2108	2008	530010	13414102	18071931	M	2	2	2	30072008	530010	J449	5,75	40,46	1	2	4	2
2109	2008	530010	13418420	13091928	M	3	1	4	12112008	530010	J449	5,75	40,46	1	2	1	2
2110	2008	530010	12020155	20051917	F	3	3	2	10062008	530010	J449	5,75	40,46	1	4	1	4
2111	2008	530010	11314292	18031929	M	2	2	5	13022008	530010	J449	5,75	40,46	1	1	1	2
2112	2008	530010	11313975	2011915	M	3	2	4	20022008	530010	J449	5,75	40,46	1	1	1	2
2113	2008	530010	11314299	25021925	F	3	3	5	19022008	530010	J449	5,75	40,46	1	1	1	2
2114	2008	530010	12018819	29011930	M	2	2	5	5102008	530010	J449	5,75	40,46	1	1	1	2
2115	2008	530010	12018760	12121928	M	2	2	5	17052008	530010	J449	5,75	40,46	1	1	1	2
2116	2008	530010	13417528	14051926	M	3	2	5	19112008	530010	J449	5,75	40,46	1	1	1	2
2117	2008	530010	11315230	25071933	F	2	4	5	17052008	530010	J449	5,75	40,46	1	1	1	1
2118	2008	530010	13405983	7021931	F	2	3	3	23102008	530010	J449	5,75	40,46	1	1	1	1
2119	2008	530010	12018779	2071922	M	3	3	5	15122008	530010	J449	5,75	40,46	1	1	1	1
2120	2008	530010	13405294	7021917	F	3	3	5	20102008	530010	J449	5,75	40,46	1	1	1	1
2121	2008	530010	13410012	2051913	M	3	3	5	16072008	530010	J449	5,75	40,46	1	1	1	1
2122	2008	530010	11314298	7021940	M	1	2	5	17022008	530010	J449	5,75	40,46	1	1	1	1
2123	2008	530010	12018054	8091924	F	3	2	5	26042008	530010	J449	5,75	40,46	1	1	1	1
2124	2008	530010	13413738	25121935	F	2	1	2	24082008	530010	J449	5,75	40,46	1	1	4	1
2125	2008	530010	13414383	3041935	M	2	3	9	11102008	530010	J449	5,75	40,46	1	9	4	9
2196	2008	530010	11313987	3011926	F	3	4	1	24032008	530010	J449	5,75	40,46	1	2	4	3
2197	2008	530010	13405894	9121929	M	2	2	3	27092008	530010	J449	5,75	40,46	1	2	1	3
2198	2008	530010	13418372	8121937	F	2	3	1	2102008	530010	J449	5,75	40,46	1	4	1	3
2199	2008	530010	11314412	7081928	F	2	3	1	16032008	530010	J449	5,75	40,46	1	4	1	3
2200	2008	530010	12017585	12021938	F	2	2	3	14052008	530010	J449	5,75	40,46	1	4	4	3
2201	2008	530010	11311210	9111934	M	2	2	4	31072008	530010	J449	5,75	40,46	1	4	4	3
2202	2008	530010	12019343	31081920	F	3	2	1	1062008	530010	J449	5,75	40,46	1	4	4	3
2203	2008	530010	13414394	30071928	F	3	1	1	21102008	530010	J449	5,75	40,46	1	4	4	3
2204	2008	530010	13413733	9121927	M	3	2	2	9082008	530010	J449	5,75	40,46	1	1	4	2
2205	2008	530010	11315065	26091932	M	2	4	4	14042008	530010	J449	5,75	40,46	1	1	1	2
2206	2008	530010	11312017	17121920	M	3	3	2	30052008	530010	J449	5,75	40,46	1	1	4	2
2207	2008	530010	11314351	21011929	F	2	1	1	16022008	530010	J449	5,75	40,46	1	1	4	2
2208	2008	530010	12019373	30031938	F	2	3	1	2092008	530010	J449	5,75	40,46	1	3	4	4
2209	2008	530010	13413630	17121922	M	3	3	1	23082008	530010	J449	5,75	40,46	1	3	4	4
2210	2008	530010	13405312	25041936	M	2	4	2	24102008	530010	J449	5,75	40,46	1	3	1	4
2211	2008	530010	11317261	30041937	F	2	3	1	23032008	530010	J449	5,75	40,46	1	3	4	4
2212	2008	530010	13409778	21091923	M	3	3	1	4082008	530010	J449	5,75	40,46	1	3	4	4
2213	2008	530010	12017792	15041914	F	3	3	1	15042008	530010	J449	5,75	40,46	1	3	4	4
2214	2008	530010	13405334	27071939	M	1	2	1	14112008	530010	J449	5,75	40,46	1	3	1	4
2215	2008	530010	13414384	15041935	M	2	2	3	11102008	530010	J449	5,75	40,46	1	3	1	4
2216	2008	530010	12018412	6031923	M	3	2	1	3072008	530010	J449	5,75	40,46	1	3	4	4
2217	2008	530010	13414353	6011930	M	2	1	1	14092008	530010	J449	5,75	40,46	1	3	4	4
2218	2008	530010	11317282	13011926	F	3	1	2	10042008	530010	J449	5,75	40,46	1	3	4	4
2219	2008	530010	12017793	1081914	M	3	1	1	15042008	530010	J449	5,75	40,46	1	3	1	4
2220	2008	530010	13418363	27071926	M	3	3	1	21082008	530010	J449	5,75	40,46	1	3	4	4
2221	2008	530010	12018831	8021943	M	1	2	2	19102008	530010	J449	5,75	40,46	1	3	4	4
2222	2008	530010	13417846	22071922	M	3	2	2	11122008	530010	J449	5,75	40,46	1	3	4	4
2223	2008	530010	13417920	25051946	F	1	1	4	6122008	530010	J449	5,75	40,46	1	3	1	4
2224	2008	530010	13417847	4121924	M	3	1	1	11122008	530010	J449	5,75	40,46	1	3	4	4
2225	2008	530010	12017805	7061925	F	3	3	3	21042008	530010	J449	5,75	40,46	1	3	1	4
2226	2008	530010	12018417	15011942	F	1	3	1	7072008	530010	J449	5,75	40,46	1	3	4	4
2227	2008	530010	13414393	28051930	M	2	2	2	20102008	530010	J449	5,75	40,46	1	3	1	4
2228	2008	530010	12018405	20061926	M	3	2	9	28062008	530010	J449	5,75	40,46	1	3	1	4
2229	2008	530010	12017841	16051935	M	2	1	1	27052008	530010	J449	5,75	40,46	1	3	4	4
2230	2008	530010	13405788	15101933	M	2	2	1	24112008	530010	J449	5,75	40,46	1	4	4	4
2231	2008	530010	13413720	29111939	M	1	3	1	25072008	530010	J449	5,75	40,46	1	4	2	4
2232	2008	530010	10189464	7121930	M	2	3	2	9012008	530010	J449	5,75	40,46	1	4	1	4
2233	2008	530010	13409806	10091908	F	3	3	1	1082008	530010	J449	5,75	40,46	1	4	1	4
2234	2008	530010	13409371	16051940	F	1	1	1	3072008	530010	J449	5,75	40,46	1	4	2	4
2235	2008	530010	13412420	23051921	F	3	3	1	6112008	530010	J449	5,75	40,46	1	3	4	3
2236	2008	530010	12018144	12101912	F	3	2	1	28082008	530010	J449	5,75	40,46	1	3	1	3
2237	2008	530010	13405764	7121941	M	1	1	5	9092008	530010	J449	5,75	40,46	1	3	1	3
2238	2008	530010	12018340	12041925	M	3	3	2	11042008	530010	J449	5,75	40,46	1	3	1	3
2239	2008	530010	13409648	12011942	M	1	2	2	2072008	530010	J449	5,75	40,46	1	3	1	4
2240	2008	530010	12018912	11011934	M	2	2	3	31052008	530010	J449	5,75	40,46	1	3	1	4
2241	2008	530010	11306359	6111922	M	3	2	2	27032008	530010	J449	5,75	40,46	1	3	4	4
2242	2008	530010	13405445	14071922	M	3	2	4	1102008	530010	J449	5,75	40,46	1	3	1	4
2243	2008	530010	11316976	30051938	M	1	1	1	11012008	530010	J449	5,75	40,46	1	3	1	4
2244	2008	530010	13410033	24061931	F	2	1	1	5082008	530010	J449	5,75	40,46	1	3	2	4
2245	2008	530010	13417482	25061924	F	3	1	1	4122008	530010	J449	5,75	40,46	1	3	1	4
2246	2008	530010	11308800	23121930	F	2	2	1	3022008	530010	J449	5,75	40,46	1	3	1	4
2247	2008	530010	12019088	8101947	F	1	2	3	21072008	530010	J449	5,75	40,46	1	3	1	4
2248	2008	530010	12018951	3021939	M	1	2	3	21072008	530010	J449	5,75	40,46	1	3	4	4
2249	2008	530010	13413971	19061921	M	3	2	2	15082008	530010	J449	5,75	40,46	1	3	1	4
2250	2008	530010	13409800	5051922	M	3	3	3	7072008	530010	J449	5,75	40,46	1	3	1	4
2251	2008	530010	13418210	30051930	M	2	2	2	24082008	530010	J449	5,75	40,46	1	3	4	4
2252	2008	530010	13409321	14051942	M	1	2	9	8062008	530010	J449	5,75	40,46	1	3	1	4
2253	2008	530010	13414009	21101922	M	3	2	3	14112008	530010	J449	5,75	40,46	1	3	4	4
2254	2008	530010	13419002	2011932	F	2	3	9	5112008	530010	J449	5,75	40,46	1	3	1	3
2255	2008	530010	13418745	24101918	F	3	3	3	23092008	530010	J449	5,75	40,46	1	3	1	3
2256	2008	530010	11312079	3061939	M	1	2	3	6092008	530010	J449	5,75	40,46	1	3	4	3
2257	2008	530010	12018500	11061929	M	2	4	2	17072008	530010	J449	5,75	40,46	1	2	1	3
2258	2008	530010	12018969	23031934	F	2	3	3	25052008	530010	J449	5,75	40,46	1	2	2	3
2259	2008	530010	12019009	25041923	M	3	3	4	16072008	530010	J449	5,75	40,46	1	2	4	3
2260	2008	530010	11316573	9031941	M	1	2	5	14012008	530010	J449	5,75	40,46	1	2	1	3
2261	2008	530010	11313399	4061945	F	1	1	9	13012008	530010	J449	5,75	40,46	1	2	1	3
2262	2008	530010	12018303	20061942	M	1	1	1	20052008	530010	J449	5,75	40,46	1	2	4	3
2263	2008	530010	12018307	9121940	M	1	1	2	6062008	530010	J449	5,75	40,46	1	2	4	3
2264	2008	530010	11305740	5111938	M	1	1	3	2012008	530010	J449	5,75	40,46	1	2	1	3
2265	2008	530010	13414891	20111938	F	1	2	4	15072008	530010	J449	5,75	40,46	1	2	4	3
2266	2008	530010	12018096	10081932	F	2	3	9	12042008	530010	J449	5,75	40,46	1	2	1	3
2267	2008	530010	12018282	30071925	F	3	3	1	25062008	530010	J449	5,75	40,46	1	2	1	3
2268	2008	530010	13409085	4081923	F	3	3	2	30092008	530010	J449	5,75	40,46	1	2	1	3
2269	2008	530010	11317220	13081929	M	2	2	9	8032008	530010	J449	5,75	40,46	1	2	1	3
2270	2008	530010	13409047	15011923	M	3	4	1	12092008	530010	J449	5,75	40,46	1	2	4	3
2271	2008	530010	13417662	20111932	F	2	3	1	8122008	530010	J449	5,75	40,46	1	2	1	3
2272	2008	530010	13417523	5021918	F	3	3	4	18112008	530010	J449	5,75	40,46	1	1	4	1
2273	2008	530010	11306833	28121928	F	2	3	3	26032008	530010	J449	5,75	40,46	1	1	1	1
2274	2008	530010	11306827	9101926	M	3	2	9	22022008	530010	J449	5,75	40,46	1	1	1	1
2275	2008	530010	11309652	26101921	F	3	3	1	31102008	530010	J449	5,75	40,46	1	2	1	3
2276	2008	530010	13418012	11041915	F	3	3	2	11102008	530010	J449	5,75	40,46	1	2	4	3
2277	2008	530010	11306253	2081939	M	1	2	1	5012008	530010	J449	5,75	40,46	1	2	4	3
2278	2008	530010	13416925	17031937	F	2	2	3	26102008	530010	J449	5,75	40,46	1	2	1	3
2279	2008	530010	13418692	16061920	M	3	2	4	26082008	530010	J449	5,75	40,46	1	2	1	3
2280	2008	530010	11309120	9041944	F	1	3	3	28092008	530010	J449	5,75	40,46	1	2	1	3
2281	2008	530010	13413727	31101918	M	3	3	1	2082008	530010	J449	5,75	40,46	1	2	1	3
2282	2008	530010	13404621	12021916	F	3	3	2	18102008	530010	J449	5,75	40,46	1	2	1	3
2283	2008	530010	13414237	5111927	M	3	2	2	30082008	530010	J449	5,75	40,46	1	2	1	3
2284	2008	530010	11314799	18061918	F	3	3	2	22062008	530010	J449	5,75	40,46	1	2	1	3
2285	2008	530010	11309102	1021944	F	1	2	3	19082008	530010	J449	5,75	40,46	1	2	1	3
2286	2008	530010	11306240	12121926	M	3	2	1	19012008	530010	J449	5,75	40,46	1	2	4	3
2287	2008	530010	12017740	27091919	M	3	2	3	16042008	530010	J449	5,75	40,46	1	2	1	3
2288	2008	530010	13405541	9081948	F	1	1	2	14102008	530010	J449	5,75	40,46	1	2	4	3
2289	2008	530010	11311202	23091922	M	3	3	3	1092008	530010	J449	5,75	40,46	1	2	4	3
2290	2008	530010	10189501	1011945	M	1	4	5	1022008	530010	J449	5,75	40,46	1	2	1	3
2291	2008	530010	11317082	5111943	M	1	4	3	23072008	530010	J449	5,75	40,46	1	2	1	3
2292	2008	530010	13417586	20031935	M	2	2	5	27122008	530010	J449	5,75	40,46	1	2	5	3
2293	2008	530010	12017930	19081938	F	1	1	2	25052008	530010	J449	5,75	40,46	1	2	4	3
2294	2008	530010	13409603	12081922	F	3	1	1	22062008	530010	J449	5,75	40,46	1	2	1	3
2295	2008	530010	13418750	27061927	M	3	2	2	26092008	530010	J449	5,75	40,46	1	2	1	3
2296	2008	530010	13413997	20011918	F	3	3	3	15092008	530010	J449	5,75	40,46	1	2	1	3
2297	2008	530010	13413539	25021934	M	2	2	2	24102008	530010	J449	5,75	40,46	1	2	1	3
2298	2008	530010	13413986	7081942	F	1	1	4	15112008	530010	J449	5,75	40,46	1	2	1	3
2299	2008	530010	13404591	11031941	M	1	1	2	9102008	530010	J449	5,75	40,46	1	2	2	3
2300	2008	530010	13418036	31071937	M	2	2	2	26072008	530010	J449	5,75	40,46	1	2	4	3
2301	2008	530010	11314765	28011938	F	2	1	1	19032008	530010	J449	5,75	40,46	1	2	2	3
2302	2008	530010	11314819	18081926	M	3	3	3	26032008	530010	J449	5,75	40,46	1	2	1	3
2303	2008	530010	11306080	9091940	M	1	2	3	7022008	530010	J449	5,75	40,46	1	2	1	3
2304	2008	530010	13417896	28071926	M	3	2	3	18122008	530010	J449	5,75	40,46	1	2	1	3
2305	2008	530010	13404641	14031926	M	3	1	1	31102008	530010	J449	5,75	40,46	1	2	1	3
2306	2008	530010	11309664	26011926	F	3	1	1	11112008	530010	J449	5,75	40,46	1	2	1	3
2307	2008	530010	12017668	13051937	F	2	4	2	3042008	530010	J449	5,75	40,46	1	2	4	3
2308	2008	530010	13414280	24091936	M	2	2	1	19092008	530010	J449	5,75	40,46	1	2	4	3
2309	2008	530010	13409727	6081938	M	1	2	3	9072008	530010	I619	5,75	40,46	0	2	4	2
2310	2008	530010	11306657	6031948	F	1	3	3	13032008	530010	I619	5,75	40,46	0	1	4	1
2311	2008	530010	11316490	4101929	F	2	3	5	13012008	530010	I619	5,75	40,46	0	1	1	1
2312	2008	530010	13417882	25111934	F	2	3	4	7122008	530010	I619	5,75	40,46	0	1	1	1
2313	2008	530010	8942963	26011921	F	3	3	4	31082008	530010	I619	5,75	40,46	0	1	1	1
2314	2008	530010	13405405	16081929	F	2	3	3	16092008	530010	I619	5,75	40,46	0	1	1	1
2315	2008	530010	11315820	10101945	M	1	4	5	20022008	530010	I619	5,75	40,46	0	1	4	1
2316	2008	530010	11306087	25061932	M	2	4	4	16022008	530010	I619	5,75	40,46	0	1	4	1
2317	2008	530010	12019011	7091929	F	2	2	5	17072008	530010	I619	5,75	40,46	0	1	1	1
2318	2008	530010	13419387	22011932	M	2	2	4	17122008	530010	I619	5,75	40,46	0	1	1	1
2319	2008	530010	12018546	27061944	M	1	2	5	8042008	530010	I619	5,75	40,46	0	1	1	1
2320	2008	530010	13418722	1111919	F	3	3	9	29082008	530010	I619	5,75	40,46	0	1	1	1
2321	2008	530010	11315388	8051945	F	1	2	5	13052008	530010	I619	5,75	40,46	0	1	1	1
2322	2008	530010	13413357	5091933	F	2	2	5	18122008	530010	I619	5,75	40,46	0	1	1	1
2323	2008	530010	11316858	27061929	M	2	2	5	22012008	530010	I619	5,75	40,46	0	1	1	1
2324	2008	530010	13410476	1021922	F	3	3	2	31102008	530010	I619	5,75	40,46	0	3	4	3
2325	2008	530010	13404842	8101931	F	2	3	1	18112008	530010	I619	5,75	40,46	0	3	1	3
2326	2008	530010	13413911	13061946	F	1	1	1	4092008	530010	I619	5,75	40,46	0	3	4	4
2327	2008	530010	13414259	8091939	M	1	1	9	28092008	530010	I619	5,75	40,46	0	3	1	4
2328	2008	530010	11314641	19031942	M	1	2	4	28032008	530010	I619	5,75	40,46	0	3	4	4
2329	2008	530010	11314056	30091940	F	1	3	1	3032008	530010	I619	5,75	40,46	0	3	2	4
2330	2008	530010	11314622	20081917	F	3	3	2	18032008	530010	I619	5,75	40,46	0	3	4	4
2331	2008	530010	12019588	25081939	M	1	2	4	9062008	530010	I619	5,75	40,46	0	3	4	4
2332	2008	530010	13412649	25071917	M	3	2	2	25122008	530010	I619	5,75	40,46	0	3	4	4
2333	2008	530010	13419381	18111926	F	3	3	1	27102008	530010	I619	5,75	40,46	0	3	1	4
2334	2008	530010	13412935	22051947	F	1	1	2	25122008	530010	I619	5,75	40,46	0	3	4	4
2335	2008	530010	13410442	17121939	F	1	1	2	12082008	530010	I619	5,75	40,46	0	3	4	4
2336	2008	530010	11314809	15081946	M	1	2	3	15032008	530010	I619	5,75	40,46	0	3	4	4
2337	2008	530010	12018510	12071942	M	1	2	4	7102008	530010	I619	5,75	40,46	0	3	1	4
2338	2008	530010	10190965	10111939	M	1	2	9	7012008	530010	I619	5,75	40,46	0	3	4	4
2339	2008	530010	12019569	25111934	F	2	3	9	10052008	530010	I619	5,75	40,46	0	2	1	1
2340	2008	530010	13419024	1101933	M	2	1	3	15092008	530010	I619	5,75	40,46	0	2	4	1
2341	2008	530010	12019000	19011947	F	1	4	9	30062008	530010	I619	5,75	40,46	0	2	4	1
2342	2008	530010	12019567	6011912	F	3	1	9	1062008	530010	I619	5,75	40,46	0	2	1	1
2343	2008	530010	12019020	6011932	M	2	2	2	26072008	530010	I619	5,75	40,46	0	2	1	3
2344	2008	530010	10191574	7091940	F	1	2	1	28042008	530010	I619	5,75	40,46	0	2	1	3
2345	2008	530010	11316317	25071922	M	3	3	1	16012008	530010	I619	5,75	40,46	0	2	1	3
2346	2008	530010	13417024	12121943	M	1	2	2	25112008	530010	I619	5,75	40,46	0	2	1	3
2347	2008	530010	12017518	16011932	M	2	4	1	15042008	530010	I619	5,75	40,46	0	2	1	3
2348	2008	530010	13418389	23041947	M	1	4	5	26102008	530010	I619	5,75	40,46	0	2	1	2
2349	2008	530010	13413371	19081930	F	2	1	1	30122008	530010	I619	5,75	40,46	0	2	4	2
2350	2008	530010	13417934	12101931	F	2	3	9	27122008	530010	I619	5,75	40,46	0	2	1	2
2351	2008	530010	12017985	20081942	F	1	2	5	1052008	530010	I619	5,75	40,46	0	1	1	2
2352	2008	530010	7542063	18101917	F	3	3	4	3032008	530010	I619	5,75	40,46	0	1	1	2
2353	2008	530010	13417909	15071939	F	1	2	5	24122008	530010	I619	5,75	40,46	0	1	1	2
2354	2008	530010	13414107	27091918	M	3	2	4	12112008	530010	I619	5,75	40,46	0	1	1	2
2355	2008	530010	13409757	27081937	F	2	1	4	19062008	530010	I619	5,75	40,46	0	1	1	1
2388	2008	530010	13418574	22031946	M	1	1	3	17112008	530010	I619	5,75	40,46	0	4	4	3
2389	2008	530010	12019821	21061928	M	3	2	3	26062008	530010	I619	5,75	40,46	0	3	4	4
2390	2008	530010	13413672	25051929	M	2	1	1	27072008	530010	I619	5,75	40,46	0	3	4	4
2391	2008	530010	13416938	17111943	F	1	3	1	11112008	530010	I619	5,75	40,46	0	3	4	4
2392	2008	530010	11317300	28021945	M	1	1	1	29022008	530010	I619	5,75	40,46	0	3	4	4
2393	2008	530010	11313701	10111945	M	1	1	1	17012008	530010	I619	5,75	40,46	0	3	1	4
2394	2008	530010	13410479	27031947	F	1	3	1	27082008	530010	I619	5,75	40,46	0	3	4	4
2395	2008	530010	13418467	12031935	F	2	1	1	8092008	530010	I619	5,75	40,46	0	3	4	4
2396	2008	530010	13410365	24061923	F	3	1	1	6082008	530010	I619	5,75	40,46	0	3	1	4
2397	2008	530010	13409399	12101933	F	2	3	2	26062008	530010	I619	5,75	40,46	0	4	4	4
2398	2008	530010	13417012	22081936	M	2	2	3	2112008	530010	I619	5,75	40,46	0	4	4	4
2399	2008	530010	11316307	1071927	M	3	2	1	29012008	530010	I619	5,75	40,46	0	4	2	4
2400	2008	530010	13418462	20111920	M	3	2	9	7092008	530010	I619	5,75	40,46	0	4	1	4
2401	2008	530010	13409448	15041938	M	2	2	2	15072008	530010	I619	5,75	40,46	0	3	1	3
2402	2008	530010	13419385	23101937	M	2	2	2	4122008	530010	I619	5,75	40,46	0	3	1	3
2403	2008	530010	13419384	13111936	M	2	2	1	23112008	530010	I619	5,75	40,46	0	3	1	3
2404	2008	530010	11313645	16031916	M	3	9	9	6022008	530010	I619	5,75	40,46	0	3	4	4
2405	2008	530010	13418464	12071942	M	1	3	2	7092008	530010	I619	5,75	40,46	0	3	1	4
2406	2008	530010	12018902	27011938	F	2	3	1	9052008	530010	I619	5,75	40,46	0	3	4	4
2407	2008	530010	11306257	12091942	M	1	2	9	3012008	530010	I619	5,75	40,46	0	3	4	4
[truncated: 68,504 more rows]
