# Supplementary material for: Factors associated with mortality of the elderly due to ambulatory care sensitive conditions, between 2008 and 2018, in the Federal District, Brazil
Source: PLoS One. 2022 Aug 5;17(8):e0272650. doi: 10.1371/journal.pone.0272650 (PMC9355228; doi:10.1371/journal.pone.0272650)
Supplement: S2 Data — (XLSX) [file pone.0272650.s002.xlsx]

## Sheet: Plan1
	Dictionary - Variables infomation
	Variable name	Variable position	Variable description	Variable format
	id	1	Identification	F8
	ano_obito	2	Year of death	A4
	codmunres	3	Municipality of residence code	A21
	numerodo	4	Code of death register	A24
	dtnasc	5	Date of birth	A24
	sexo	6	Sex	A3
	fetar3	7	Age group	F8.2
	estciv	8	Marital status	F3
	esc	9	Education	F3
	dtobito	10	Date of death	A24
	codmunocor	11	Municipality of death code	A24
	causabas	12	Cause of death	A12
	esf_cobertura_pp	13	The Family Health Strategy (FHS) Coverage %	F11.2
	ab_cobertura_pp	14	The traditional primary care (TPC) Coverage %	F11.2
	cs_causabas_0e1	15	Condition sensitive to ambulatory care	F8.2
	grupo_ped	16	Income group	F8.2
	racacor_4cat	17	Race/color	F8.2
	ibeu	18	Urban Well-Being Index (UWBI)	F8.2
	Dictionary - Variables labels
	Variable	Code	Labels
	sexo	F	Female
		M	Male
	fetar3	1	60 to 69 years
		2	70 to 79 years
		3	80 years and over
	estciv	1	Single
		2	Married
		3	Widowed
		4	Separated/ legally divorced
		9	Ignored
	esc	1	None
		2	1 to 3 years
		3	4 to 7 years
		4	8 to 11 years
		5	12 years or more
		9	Ignored
	cs_causabas_0e1	0	No
		1	Yes
	grupo_ped	1	High
		2	Upper middle
		3	Lower middle
		4	Lower
		9	Ignored
	racacor_4cat	1	White
		2	Black
		4	Brown
		5	Others
		9	Ignored
	ibeu	1	Very good
		2	Good
		3	Average
		4	Bad
		5	Terrible
		9	Ignored
